# Supplementary material for: Crystal structure of (E)-N′-{[(1R,3R)-3-isopropyl-1-methyl-2-oxo­cyclo­pent­yl]methyl­idene}-4-methyl­benzene­sulfono­hydrazide
Source: Acta Crystallogr E Crystallogr Commun. 2015 Jan 10;71(Pt 2):o99–o100. doi: 10.1107/S2056989014026747 (PMC4384629; doi:10.1107/S2056989014026747)
Supplement: Supplementary file 1 [file e-71-00o99-sup1.cif]

##############################################################################
#                                                                            #
# This CIF contains the data in a paper accepted for publication in          #
# Acta Crystallographica Section E. It conforms to the requirements of       #
# Notes for Authors for Acta Crystallographica Section E, and has been       #
# peer reviewed under the auspices of the IUCr Commission on Journals.       #
#                                                                            #
# Full details of the Crystallographic Information File format               #
# are given in the paper "The Crystallographic Information File (CIF):       #
# a New Standard Archive File for Crystallography" by S. R. Hall, F. H.      #
# Allen and I. D. Brown [Acta Cryst. (1991), A47, 655-685].                  #
#                                                                            #
# The current version of the core CIF dictionary is obtainable from          #
# ftp://ftp.iucr.org/pub/cif_core.dic.                                       #
#                                                                            #
# Software is freely available for graphical display of the structure(s)     #
# in this CIF. For information consult the CIF software page                 #
# http://www.iucr.org/resources/cif/software.                                #
#                                                                            #
# This file may be used for bona fide research purposes within the           #
# scientific community so long as proper attribution is given to the journal # 
# article from which it was obtained.                                        #
#                                                                            #
##############################################################################
data_I
_audit_creation_method     SHELXL-2013
_database_code_depnum_ccdc_archive     'CCDC 1037859'
_chemical_name_systematic
;\
(<i>E</i>)-<i>N</i>'-{[(1<i>R</i>,3<i>R</i>)-3-Isopropyl-1-methyl-\
2-oxocyclopentyl]methylidene}-4-methylbenzenesulfonohydrazide
;
_chemical_name_common     ?
_chemical_formula_moiety     'C17 H24 N2 O3 S'
_chemical_formula_sum     'C17 H24 N2 O3 S'
_chemical_formula_iupac     'C17 H24 N2 O3 S'
_chemical_formula_weight     336.44
_chemical_melting_point     ?
_shelx_space_group_comment
;
The symmetry employed for this shelxl refinement is uniquely defined
by the following loop, which should always be used as a source of
symmetry information in preference to the above space-group names.
They are only intended as comments.
;
_space_group_crystal_system     monoclinic
_space_group_name_H-M_alt     'P 21'
_space_group_name_Hall     'P 2yb'
loop_
    _space_group_symop_operation_xyz
    'x, y, z'
    '-x, y+1/2, -z'
_cell_length_a     6.6198(8)
_cell_length_b     16.8318(18)
_cell_length_c     7.9506(9)
_cell_angle_alpha     90
_cell_angle_beta     97.141(11)
_cell_angle_gamma     90
_cell_volume     879.00(17)
_cell_formula_units_Z     2
_cell_measurement_reflns_used     ?
_cell_measurement_theta_min     ?
_cell_measurement_theta_max     ?
_cell_measurement_temperature     173(2)
_exptl_crystal_description     plate
_exptl_crystal_colour     colourless
_exptl_crystal_size_max     0.230
_exptl_crystal_size_mid     0.100
_exptl_crystal_size_min     0.030
_exptl_crystal_density_diffrn     1.271
_exptl_crystal_density_meas     ?
_exptl_crystal_density_method     'not measured'
_exptl_crystal_F_000     360
_exptl_absorpt_coefficient_mu     0.200
_exptl_absorpt_correction_type     multi-scan
_exptl_absorpt_process_details
;
(CrysAlis CCD; Oxford Diffraction, 2008)
;
_shelx_estimated_absorpt_T_min     0.955
_shelx_estimated_absorpt_T_max     0.994
_exptl_absorpt_correction_T_min     0.98
_exptl_absorpt_correction_T_max     1.00
_exptl_special_details
;
Absorption correction: CrysAlisPro, Agilent Technologies,
Version 1.171.36.24 (release 03-12-2012 CrysAlis171 .NET)
(compiled Dec  3 2012,18:21:49)
Empirical absorption correction using spherical harmonics,
implemented in SCALE3 ABSPACK scaling algorithm.
;
_diffrn_ambient_temperature     173(2)
_diffrn_radiation_type     MoK\a
_diffrn_radiation_wavelength     0.71073
_diffrn_radiation_source     'Enhance (Mo) X-ray Source'
_diffrn_measurement_device_type     'Oxford Diffraction Xcalibur Sapphire3'
_diffrn_measurement_method     'phi and omega scans'
_diffrn_detector_area_resol_mean     16.0560
_diffrn_reflns_number     6620
_diffrn_reflns_av_R_equivalents     0.0315
_diffrn_reflns_theta_min     2.420
_diffrn_reflns_theta_max     26.982
_diffrn_reflns_theta_full     25.242
_diffrn_measured_fraction_theta_max     0.982
_diffrn_measured_fraction_theta_full     0.999
_diffrn_reflns_limit_h_min     -7
_diffrn_reflns_limit_h_max     8
_diffrn_reflns_limit_k_min     -21
_diffrn_reflns_limit_k_max     21
_diffrn_reflns_limit_l_min     -10
_diffrn_reflns_limit_l_max     9
_refine_special_details
;
 Refinement of F^2^ against ALL reflections.  The weighted R-factor wR and
goodness of fit S are based on F^2^, conventional R-factors R are based
on F, with F set to zero for negative F^2^. The threshold expression of
F^2^ > 2sigma(F^2^) is used only for calculating R-factors(gt) etc. and is
not relevant to the choice of reflections for refinement.  R-factors based
on F^2^ are statistically about twice as large as those based on F, and R-
factors based on ALL data will be even larger.
;
_reflns_number_total     3684
_reflns_number_gt     3185
_reflns_threshold_expression     'I > 2\s(I)'
_refine_ls_structure_factor_coef     Fsqd
_refine_ls_matrix_type     full
_refine_ls_R_factor_all     0.0561
_refine_ls_R_factor_gt     0.0437
_refine_ls_wR_factor_gt     0.0850
_refine_ls_wR_factor_ref     0.0911
_refine_ls_goodness_of_fit_ref     1.014
_refine_ls_restrained_S_all     1.014
_refine_ls_number_reflns     3684
_refine_ls_number_parameters     216
_refine_ls_number_restraints     1
_refine_ls_hydrogen_treatment     mixed
_refine_ls_weighting_scheme     calc
_refine_ls_weighting_details
                      'w=1/[\s^2^(Fo^2^)+(0.0406P)^2^] where P=(Fo^2^+2Fc^2^)/3'
_atom_sites_solution_hydrogens     mixed
_atom_sites_solution_primary     direct
_atom_sites_solution_secondary     difmap
_refine_ls_shift/su_max     0.000
_refine_ls_shift/su_mean     0.000
_refine_diff_density_max     0.209
_refine_diff_density_min     -0.294
_refine_ls_extinction_method     none
_refine_ls_extinction_coef     ?
_refine_ls_abs_structure_details
;
Flack <i>x</i> determined using 1307 quotients
[(<i>I</i>^+^)-(<i>I</i>^-^)]/[(<i>I</i>^+^)+(<i>I</i>^-^)]
(Parsons & Flack,2004)
;
_refine_ls_abs_structure_Flack     0.02(5)
loop_
    _atom_type_symbol
    _atom_type_description
    _atom_type_scat_dispersion_real
    _atom_type_scat_dispersion_imag
    _atom_type_scat_source
    'C' 'C' 0.0033 0.0016
                         'International Tables Vol C Tables 4.2.6.8 and 6.1.1.4'
    'H' 'H' 0.0000 0.0000
                         'International Tables Vol C Tables 4.2.6.8 and 6.1.1.4'
    'N' 'N' 0.0061 0.0033
                         'International Tables Vol C Tables 4.2.6.8 and 6.1.1.4'
    'O' 'O' 0.0106 0.0060
                         'International Tables Vol C Tables 4.2.6.8 and 6.1.1.4'
    'S' 'S' 0.1246 0.1234
                         'International Tables Vol C Tables 4.2.6.8 and 6.1.1.4'
_computing_data_collection
;
CrysAlis CCD (Oxford Diffraction, 2008)
;
_computing_cell_refinement
;
CrysAlis CCD (Oxford Diffraction, 2008)
;
_computing_data_reduction
;
CrysAlis RED (Oxford Diffraction, 2008)
;
_computing_structure_solution
;
SHELXS97 (Sheldrick, 2008)
;
_computing_structure_refinement
;
SHELXL2013 (Sheldrick, 2008)
;
_computing_molecular_graphics
;
SHELXTL-Plus (Sheldrick, 2008)
;
_computing_publication_material
;
SHELXL97 (Sheldrick, 2008) and Platon (Spek, 2009)
;
loop_
    _atom_site_type_symbol
    _atom_site_label
    _atom_site_fract_x
    _atom_site_fract_y
    _atom_site_fract_z
    _atom_site_U_iso_or_equiv
    _atom_site_adp_type
    _atom_site_calc_flag
    _atom_site_occupancy
    _atom_site_disorder_assembly
    _atom_site_disorder_group
    S S 0.09218(13) 0.45682(4) 0.12604(10) 0.0211(2) Uani d 1 . .
    O O1 0.2056(4) 0.41202(15) 0.0179(3) 0.0301(7) Uani d 1 . .
    O O2 -0.1089(4) 0.43231(14) 0.1507(3) 0.0328(7) Uani d 1 . .
    O O3 0.7126(4) 0.64917(14) 0.0645(3) 0.0263(6) Uani d 1 . .
    N N1 0.0612(5) 0.54744(16) 0.0481(4) 0.0201(7) Uani d 1 . .
    N N2 0.2410(4) 0.59285(16) 0.0665(4) 0.0190(6) Uani d 1 . .
    C C1 0.6011(7) 0.4966(3) 0.8060(5) 0.0363(10) Uani d 1 . .
    H H1A 0.6121 0.5531 0.8347 0.054 Uiso calc 1 . .
    H H1B 0.7374 0.4746 0.8012 0.054 Uiso calc 1 . .
    H H1C 0.5358 0.4684 0.8926 0.054 Uiso calc 1 . .
    C C2 0.4754(6) 0.4867(2) 0.6364(5) 0.0233(8) Uani d 1 . .
    C C4 0.4451(5) 0.4458(2) 0.3415(4) 0.0209(8) Uani d 1 . .
    H H4 0.5048 0.4249 0.2483 0.025 Uiso calc 1 . .
    C C3 0.5595(5) 0.4551(2) 0.4991(4) 0.0233(7) Uani d 1 . .
    H H3 0.6986 0.4396 0.5133 0.028 Uiso calc 1 . .
    C C5 0.2427(5) 0.46758(19) 0.3241(4) 0.0185(7) Uani d 1 . .
    C C6 0.1547(6) 0.4995(2) 0.4585(5) 0.0251(8) Uani d 1 . .
    H H6 0.0157 0.5151 0.4435 0.030 Uiso calc 1 . .
    C C7 0.2701(6) 0.5084(2) 0.6137(5) 0.0277(9) Uani d 1 . .
    H H7 0.2095 0.5295 0.7063 0.033 Uiso calc 1 . .
    C C8 0.2181(5) 0.66745(19) 0.0519(4) 0.0190(7) Uani d 1 . .
    H H8 0.0848 0.6889 0.0286 0.023 Uiso calc 1 . .
    C C9 0.3979(6) 0.7225(2) 0.0708(5) 0.0206(8) Uani d 1 . .
    C C10 0.5880(5) 0.67705(19) 0.1474(5) 0.0199(8) Uani d 1 . .
    C C11 0.6049(6) 0.6771(2) 0.3399(5) 0.0229(8) Uani d 1 . .
    H H11 0.5766 0.6223 0.3794 0.027 Uiso calc 1 . .
    C C12 0.8215(6) 0.7019(2) 0.4184(5) 0.0260(9) Uani d 1 . .
    H H12 0.9204 0.6689 0.3633 0.031 Uiso calc 1 . .
    C C13 0.8553(7) 0.6835(3) 0.6095(5) 0.0462(12) Uani d 1 . .
    H H13A 0.9966 0.6954 0.6544 0.069 Uiso calc 1 . .
    H H13B 0.8275 0.6271 0.6276 0.069 Uiso calc 1 . .
    H H13C 0.7633 0.7161 0.6681 0.069 Uiso calc 1 . .
    C C14 0.8694(6) 0.7886(2) 0.3864(5) 0.0331(10) Uani d 1 . .
    H H14A 0.7745 0.8227 0.4385 0.050 Uiso calc 1 . .
    H H14B 0.8555 0.7986 0.2641 0.050 Uiso calc 1 . .
    H H14C 1.0091 0.8005 0.4361 0.050 Uiso calc 1 . .
    C C15 0.4298(6) 0.7325(2) 0.3774(5) 0.0283(9) Uani d 1 . .
    H H15A 0.3113 0.7012 0.4040 0.034 Uiso calc 1 . .
    H H15B 0.4747 0.7677 0.4747 0.034 Uiso calc 1 . .
    C C16 0.3749(6) 0.7811(2) 0.2166(5) 0.0282(9) Uani d 1 . .
    H H16A 0.4683 0.8268 0.2132 0.034 Uiso calc 1 . .
    H H16B 0.2334 0.8011 0.2095 0.034 Uiso calc 1 . .
    C C17 0.4217(6) 0.7612(2) -0.0986(5) 0.0296(10) Uani d 1 . .
    H H17A 0.4403 0.7200 -0.1823 0.044 Uiso calc 1 . .
    H H17B 0.5406 0.7964 -0.0853 0.044 Uiso calc 1 . .
    H H17C 0.2994 0.7923 -0.1372 0.044 Uiso calc 1 . .
    H H1N -0.051(6) 0.572(2) 0.079(5) 0.027(11) Uiso d 1 . .
loop_
    _atom_site_aniso_label
    _atom_site_aniso_U_11
    _atom_site_aniso_U_22
    _atom_site_aniso_U_33
    _atom_site_aniso_U_12
    _atom_site_aniso_U_13
    _atom_site_aniso_U_23
    S 0.0204(5) 0.0192(4) 0.0219(4) -0.0035(4) -0.0047(3) 0.0012(4)
    O1 0.0387(18) 0.0257(13) 0.0233(14) 0.0052(12) -0.0065(13) -0.0048(11)
    O2 0.0232(16) 0.0337(15) 0.0382(16) -0.0125(11) -0.0090(12) 0.0108(12)
    O3 0.0152(14) 0.0305(14) 0.0335(15) 0.0027(11) 0.0039(12) -0.0092(12)
    N1 0.0120(16) 0.0218(16) 0.0252(17) -0.0016(12) -0.0024(13) 0.0021(13)
    N2 0.0129(16) 0.0229(15) 0.0209(16) -0.0022(12) 0.0005(12) 0.0003(12)
    C1 0.046(3) 0.032(2) 0.027(2) -0.004(2) -0.009(2) -0.0023(18)
    C2 0.029(2) 0.0184(18) 0.021(2) -0.0061(15) -0.0019(17) 0.0027(14)
    C4 0.0215(19) 0.0194(19) 0.0217(17) 0.0011(16) 0.0023(14) 0.0007(15)
    C3 0.0167(17) 0.0217(16) 0.0296(18) 0.0004(17) -0.0053(14) 0.0021(19)
    C5 0.0200(18) 0.0157(18) 0.0188(16) -0.0015(14) -0.0018(14) 0.0005(14)
    C6 0.020(2) 0.0289(19) 0.026(2) 0.0013(16) 0.0034(17) 0.0025(16)
    C7 0.034(2) 0.028(2) 0.021(2) 0.0013(17) 0.0071(18) -0.0025(16)
    C8 0.0119(18) 0.0218(18) 0.0229(18) 0.0016(14) 0.0008(14) -0.0003(15)
    C9 0.0154(19) 0.0183(18) 0.029(2) -0.0004(14) 0.0039(16) 0.0001(15)
    C10 0.014(2) 0.0154(17) 0.031(2) -0.0055(14) 0.0051(16) -0.0030(15)
    C11 0.019(2) 0.0229(19) 0.027(2) -0.0016(15) 0.0032(16) 0.0008(16)
    C12 0.017(2) 0.035(2) 0.026(2) 0.0014(15) 0.0024(17) -0.0061(17)
    C13 0.037(3) 0.067(3) 0.034(3) -0.001(2) 0.000(2) -0.002(2)
    C14 0.021(2) 0.038(2) 0.041(2) -0.0060(17) 0.0044(19) -0.0082(19)
    C15 0.021(2) 0.035(2) 0.030(2) -0.0016(17) 0.0063(17) -0.0097(18)
    C16 0.020(2) 0.0221(18) 0.043(2) 0.0017(15) 0.0068(18) -0.0071(17)
    C17 0.024(2) 0.028(2) 0.037(2) 0.0000(16) 0.0047(19) 0.0094(17)
_geom_special_details
;
 All esds (except the esd in the dihedral angle between two l.s. planes)
 are estimated using the full covariance matrix.  The cell esds are taken
 into account individually in the estimation of esds in distances, angles
 and torsion angles; correlations between esds in cell parameters are only
 used when they are defined by crystal symmetry.  An approximate (isotropic)
 treatment of cell esds is used for estimating esds involving l.s. planes.
;
loop_
    _geom_bond_atom_site_label_1
    _geom_bond_atom_site_label_2
    _geom_bond_site_symmetry_2
    _geom_bond_distance
    _geom_bond_publ_flag
    S O1 . 1.426(3) ?
    S O2 . 1.431(3) ?
    S N1 . 1.649(3) ?
    S C5 . 1.765(3) ?
    O3 C10 . 1.213(4) ?
    N1 N2 . 1.407(4) ?
    N1 H1N . 0.91(4) ?
    N2 C8 . 1.268(4) ?
    C1 C2 . 1.503(5) ?
    C1 H1A . 0.9800 ?
    C1 H1B . 0.9800 ?
    C1 H1C . 0.9800 ?
    C2 C3 . 1.391(5) ?
    C2 C7 . 1.398(5) ?
    C4 C5 . 1.380(5) ?
    C4 C3 . 1.390(5) ?
    C4 H4 . 0.9500 ?
    C3 H3 . 0.9500 ?
    C5 C6 . 1.387(5) ?
    C6 C7 . 1.376(5) ?
    C6 H6 . 0.9500 ?
    C7 H7 . 0.9500 ?
    C8 C9 . 1.501(5) ?
    C8 H8 . 0.9500 ?
    C9 C17 . 1.522(5) ?
    C9 C10 . 1.533(5) ?
    C9 C16 . 1.544(5) ?
    C10 C11 . 1.520(5) ?
    C11 C15 . 1.546(5) ?
    C11 C12 . 1.548(5) ?
    C11 H11 . 1.0000 ?
    C12 C14 . 1.522(6) ?
    C12 C13 . 1.539(5) ?
    C12 H12 . 1.0000 ?
    C13 H13A . 0.9800 ?
    C13 H13B . 0.9800 ?
    C13 H13C . 0.9800 ?
    C14 H14A . 0.9800 ?
    C14 H14B . 0.9800 ?
    C14 H14C . 0.9800 ?
    C15 C16 . 1.523(6) ?
    C15 H15A . 0.9900 ?
    C15 H15B . 0.9900 ?
    C16 H16A . 0.9900 ?
    C16 H16B . 0.9900 ?
    C17 H17A . 0.9800 ?
    C17 H17B . 0.9800 ?
    C17 H17C . 0.9800 ?
loop_
    _geom_angle_atom_site_label_1
    _geom_angle_atom_site_label_2
    _geom_angle_atom_site_label_3
    _geom_angle_site_symmetry_1
    _geom_angle_site_symmetry_3
    _geom_angle
    _geom_angle_publ_flag
    O1 S O2 . . 119.95(16) ?
    O1 S N1 . . 108.22(16) ?
    O2 S N1 . . 104.11(16) ?
    O1 S C5 . . 108.13(16) ?
    O2 S C5 . . 109.82(16) ?
    N1 S C5 . . 105.67(15) ?
    N2 N1 S . . 113.5(2) ?
    N2 N1 H1N . . 116(2) ?
    S N1 H1N . . 113(2) ?
    C8 N2 N1 . . 116.0(3) ?
    C2 C1 H1A . . 109.5 ?
    C2 C1 H1B . . 109.5 ?
    H1A C1 H1B . . 109.5 ?
    C2 C1 H1C . . 109.5 ?
    H1A C1 H1C . . 109.5 ?
    H1B C1 H1C . . 109.5 ?
    C3 C2 C7 . . 118.4(3) ?
    C3 C2 C1 . . 121.0(4) ?
    C7 C2 C1 . . 120.6(4) ?
    C5 C4 C3 . . 118.3(3) ?
    C5 C4 H4 . . 120.8 ?
    C3 C4 H4 . . 120.8 ?
    C4 C3 C2 . . 121.6(3) ?
    C4 C3 H3 . . 119.2 ?
    C2 C3 H3 . . 119.2 ?
    C4 C5 C6 . . 121.4(3) ?
    C4 C5 S . . 119.7(3) ?
    C6 C5 S . . 118.8(3) ?
    C7 C6 C5 . . 119.5(3) ?
    C7 C6 H6 . . 120.2 ?
    C5 C6 H6 . . 120.2 ?
    C6 C7 C2 . . 120.7(3) ?
    C6 C7 H7 . . 119.7 ?
    C2 C7 H7 . . 119.7 ?
    N2 C8 C9 . . 121.2(3) ?
    N2 C8 H8 . . 119.4 ?
    C9 C8 H8 . . 119.4 ?
    C8 C9 C17 . . 110.1(3) ?
    C8 C9 C10 . . 109.5(3) ?
    C17 C9 C10 . . 113.3(3) ?
    C8 C9 C16 . . 108.5(3) ?
    C17 C9 C16 . . 114.9(3) ?
    C10 C9 C16 . . 100.0(3) ?
    O3 C10 C11 . . 125.3(3) ?
    O3 C10 C9 . . 123.9(3) ?
    C11 C10 C9 . . 110.7(3) ?
    C10 C11 C15 . . 103.4(3) ?
    C10 C11 C12 . . 110.8(3) ?
    C15 C11 C12 . . 116.0(3) ?
    C10 C11 H11 . . 108.8 ?
    C15 C11 H11 . . 108.8 ?
    C12 C11 H11 . . 108.8 ?
    C14 C12 C13 . . 110.5(3) ?
    C14 C12 C11 . . 113.1(3) ?
    C13 C12 C11 . . 110.9(3) ?
    C14 C12 H12 . . 107.3 ?
    C13 C12 H12 . . 107.3 ?
    C11 C12 H12 . . 107.3 ?
    C12 C13 H13A . . 109.5 ?
    C12 C13 H13B . . 109.5 ?
    H13A C13 H13B . . 109.5 ?
    C12 C13 H13C . . 109.5 ?
    H13A C13 H13C . . 109.5 ?
    H13B C13 H13C . . 109.5 ?
    C12 C14 H14A . . 109.5 ?
    C12 C14 H14B . . 109.5 ?
    H14A C14 H14B . . 109.5 ?
    C12 C14 H14C . . 109.5 ?
    H14A C14 H14C . . 109.5 ?
    H14B C14 H14C . . 109.5 ?
    C16 C15 C11 . . 105.5(3) ?
    C16 C15 H15A . . 110.6 ?
    C11 C15 H15A . . 110.6 ?
    C16 C15 H15B . . 110.6 ?
    C11 C15 H15B . . 110.6 ?
    H15A C15 H15B . . 108.8 ?
    C15 C16 C9 . . 104.6(3) ?
    C15 C16 H16A . . 110.8 ?
    C9 C16 H16A . . 110.8 ?
    C15 C16 H16B . . 110.8 ?
    C9 C16 H16B . . 110.8 ?
    H16A C16 H16B . . 108.9 ?
    C9 C17 H17A . . 109.5 ?
    C9 C17 H17B . . 109.5 ?
    H17A C17 H17B . . 109.5 ?
    C9 C17 H17C . . 109.5 ?
    H17A C17 H17C . . 109.5 ?
    H17B C17 H17C . . 109.5 ?
loop_
    _geom_torsion_atom_site_label_1
    _geom_torsion_atom_site_label_2
    _geom_torsion_atom_site_label_3
    _geom_torsion_atom_site_label_4
    _geom_torsion_site_symmetry_1
    _geom_torsion_site_symmetry_2
    _geom_torsion_site_symmetry_3
    _geom_torsion_site_symmetry_4
    _geom_torsion
    _geom_torsion_publ_flag
    O1 S N1 N2 . . . . -71.4(3) ?
    O2 S N1 N2 . . . . 159.9(2) ?
    C5 S N1 N2 . . . . 44.2(3) ?
    S N1 N2 C8 . . . . -161.8(3) ?
    C5 C4 C3 C2 . . . . -0.9(5) ?
    C7 C2 C3 C4 . . . . 0.7(5) ?
    C1 C2 C3 C4 . . . . -179.9(3) ?
    C3 C4 C5 C6 . . . . 1.2(5) ?
    C3 C4 C5 S . . . . 179.9(3) ?
    O1 S C5 C4 . . . . 10.2(3) ?
    O2 S C5 C4 . . . . 142.7(3) ?
    N1 S C5 C4 . . . . -105.5(3) ?
    O1 S C5 C6 . . . . -171.1(3) ?
    O2 S C5 C6 . . . . -38.5(3) ?
    N1 S C5 C6 . . . . 73.2(3) ?
    C4 C5 C6 C7 . . . . -1.2(5) ?
    S C5 C6 C7 . . . . -179.9(3) ?
    C5 C6 C7 C2 . . . . 0.9(6) ?
    C3 C2 C7 C6 . . . . -0.7(5) ?
    C1 C2 C7 C6 . . . . 179.9(3) ?
    N1 N2 C8 C9 . . . . 179.3(3) ?
    N2 C8 C9 C17 . . . . 112.1(4) ?
    N2 C8 C9 C10 . . . . -13.1(5) ?
    N2 C8 C9 C16 . . . . -121.3(3) ?
    C8 C9 C10 O3 . . . . 97.8(4) ?
    C17 C9 C10 O3 . . . . -25.6(5) ?
    C16 C9 C10 O3 . . . . -148.4(3) ?
    C8 C9 C10 C11 . . . . -86.2(4) ?
    C17 C9 C10 C11 . . . . 150.5(3) ?
    C16 C9 C10 C11 . . . . 27.7(4) ?
    O3 C10 C11 C15 . . . . 169.9(3) ?
    C9 C10 C11 C15 . . . . -6.1(4) ?
    O3 C10 C11 C12 . . . . 45.0(5) ?
    C9 C10 C11 C12 . . . . -131.0(3) ?
    C10 C11 C12 C14 . . . . 68.4(4) ?
    C15 C11 C12 C14 . . . . -49.0(4) ?
    C10 C11 C12 C13 . . . . -166.7(3) ?
    C15 C11 C12 C13 . . . . 75.8(4) ?
    C10 C11 C15 C16 . . . . -18.9(4) ?
    C12 C11 C15 C16 . . . . 102.6(4) ?
    C11 C15 C16 C9 . . . . 37.0(4) ?
    C8 C9 C16 C15 . . . . 75.9(4) ?
    C17 C9 C16 C15 . . . . -160.4(3) ?
    C10 C9 C16 C15 . . . . -38.7(3) ?
loop_
    _geom_hbond_atom_site_label_D
    _geom_hbond_atom_site_label_H
    _geom_hbond_atom_site_label_A
    _geom_hbond_site_symmetry_A
    _geom_hbond_distance_DH
    _geom_hbond_distance_HA
    _geom_hbond_distance_DA
    _geom_hbond_angle_DHA
    N1 H1N O3 1_455 0.91(4) 2.03(4) 2.889(4) 158(3)
_shelx_hkl_file
;
   0 -22   1 2982.75 720.966   1
   0 -21   1 2233.28 705.598   1
   0 -21   2 1846.62 690.856   1
   0 -20   0 3281.47 683.586   1
   0 -20   1 3146.21 726.807   1
   0 -20   2 3418.72 746.983   1
   0 -20   3 674.957 570.911   1
   0 -19   0-88.3888 376.519   1
   0 -19   1 6889.60 971.457   1
   0 -19  -1 7584.04 848.424   1
   0 -19   2 5236.46 912.963   1
   0 -19   3 2544.83 722.020   1
   0 -19   4 1224.94 696.465   1
   0 -18   0 15375.4 1245.43   1
   0 -18  -1 394.048 416.594   1
   0 -18   1 766.721 444.407   1
   0 -18   2 960.359 551.573   1
   0 -18   3 1900.97 627.011   1
   0 -18   4 4880.83 946.230   1
   0 -18   5 1047.80 665.275   1
   0 -17   0 110.151 406.573   1
   0 -17  -1 1933.22 527.814   1
   0 -17   1 267.019 429.585   1
   0 -17   2 478.033 484.223   1
   0 -17   3 754.406 535.766   1
   0 -17   4 372.045 492.751   1
   0 -17   5 12623.0 1405.75   1
   0 -16   0 3298.66 621.342   1
   0 -16  -1 11435.2 948.517   1
   0 -16   1 11287.5 1051.34   1
   0 -16   2 2560.11 623.380   1
   0 -16  -2 2070.85 436.578   1
   0 -16   3 13165.9 1263.35   1
   0 -16   4 3736.29 787.682   1
   0 -16   5 9098.47 1162.05   1
   0 -16   6 1026.29 681.254   1
   0 -15   0 69.3534 388.339   1
   0 -15   1 23627.1 1448.61   1
   0 -15  -1 21467.1 1244.04   1
   0 -15  -2 8293.29 719.081   1
   0 -15   2 6650.14 861.714   1
   0 -15   3 12692.1 1199.18   1
   0 -15   4 6317.69 911.174   1
   0 -15   5 2721.64 753.408   1
   0 -15   6 2452.97 769.843   1
   0 -14   0 9235.86 842.319   1
   0 -14   1 3197.66 651.603   1
   0 -14  -1 2988.10 518.989   1
   0 -14  -2 78.2915 259.775   1
   0 -14   2-318.982 484.175   1
   0 -14  -3 2711.49 368.076   1
   0 -14   3 2236.77 615.072   1
   0 -14   4 9423.48 1074.87   1
   0 -14   5 19782.0 1589.69   1
   0 -14   6 2508.86 682.570   1
   0 -14  -7 2915.43 805.130   3
   0 -14   7 2328.66 779.747   1
   0 -13   0-172.925 392.117   1
   0 -13  -1 11300.0 827.587   1
   0 -13   1 10021.7 925.287   1
   0 -13   2 4649.48 733.038   1
   0 -13  -2 3777.72 489.806   1
   0 -13  -3 1174.85 254.392   1
   0 -13   3 267.376 475.157   1
   0 -13   4 1312.35 600.319   1
   0 -13   5 23864.4 1689.17   1
   0 -13   6 4605.75 857.672   1
   0 -13  -7 756.608 540.233   3
   0 -13   7 2074.28 702.844   1
   0 -13  -8 1056.57 684.007   3
   0 -12   0 4335.81 583.905   1
   0 -12  -1 2435.40 421.028   1
   0 -12   1 2281.44 544.800   1
   0 -12  -2 3881.60 451.802   1
   0 -12   2 4585.00 732.051   1
   0 -12  -3 13460.6 655.270   1
   0 -12   3 13313.5 1135.07   1
   0 -12   4 7768.12 948.740   1
   0 -12  -4 7931.52 488.425   4
   0 -12   5 5886.12 892.997   1
   0 -12   6 1159.12 658.832   1
   0 -12   7 2120.36 688.522   1
   0 -12  -7 1687.03 642.026   3
   0 -12   8 3373.69 799.478   1
   0 -12  -8 3874.03 840.464   3
   0 -11   0 145.850 358.115   1
   0 -11   1 23275.1 1261.50   1
   0 -11  -1 21809.1 1056.82   1
   0 -11   2 3228.92 624.064   1
   0 -11  -2 3707.01 412.114   1
   0 -11  -3 13895.2 529.885   4
   0 -11  -3 13498.0 608.033   1
   0 -11   3 15004.9 1153.24   1
   0 -11  -3 14195.0 597.344   5
   0 -11  -4 10571.0 616.936   4
   0 -11   4 10251.5 1042.62   1
   0 -11  -5 13422.0 820.837   4
   0 -11   5 12272.9 1160.25   1
   0 -11   6 162.286 498.585   1
   0 -11  -6 553.653 340.694   4
   0 -11   7 8506.43 1102.11   1
   0 -11  -7 7768.67 1012.34   3
   0 -11  -8-27.5412 532.831   3
   0 -11   8 628.033 611.037   1
   0 -11  -9 609.988 662.600   3
   0 -10   0 27280.5 1233.56   1
   0 -10  -1 34445.6 1297.71   1
   0 -10   1 32535.0 1480.32   1
   0 -10   2 3390.34 602.812   1
   0 -10  -2 3561.25 375.297   1
   0 -10  -3 5817.49 349.416   1
   0 -10  -3 6641.39 415.824   5
   0 -10   3 5246.76 776.532   1
   0 -10  -3 5998.05 375.409   4
   0 -10   4 10427.3 996.237   1
   0 -10  -4 11551.8 662.724   5
   0 -10  -4 10102.9 634.836   4
   0 -10   5 35152.9 1903.36   1
   0 -10  -5 39595.7 1531.20   4
   0 -10  -6 2406.99 481.263   4
   0 -10   6 2721.58 682.641   1
   0 -10  -7 1044.23 542.599   3
   0 -10   7 1203.27 517.973   1
   0 -10  -7 1377.90 491.211   4
   0 -10   8 2028.31 664.955   1
   0 -10  -8 2667.49 801.055   3
   0 -10   9 1333.56 686.028   1
   0 -10  -9 2936.66 839.613   3
   0  -9   0-194.334 322.687   1
   0  -9   1 101073. 2871.35   1
   0  -9  -1 100300. 2587.81   1
   0  -9  -2 11164.6 384.966   4
   0  -9   2 13106.6 937.696   1
   0  -9  -2 13961.2 627.477   1
   0  -9  -3 3698.53 338.873   5
   0  -9  -3 3250.35 231.031   1
   0  -9   3 3673.32 682.328   1
   0  -9  -3 3469.72 324.782   4
   0  -9  -4 663.677 234.540   5
   0  -9   4 117.889 469.161   1
   0  -9  -4 760.460 313.350   4
   0  -9  -5 25600.6 1231.79   4
   0  -9   5 25973.9 1576.08   1
   0  -9   6 10338.4 1059.40   1
   0  -9  -6 10098.8 1050.43   3
   0  -9  -6 9130.58 830.713   4
   0  -9  -7 1983.63 573.027   4
   0  -9  -7 2035.15 642.861   3
   0  -9   7 1409.31 586.468   1
   0  -9   8 1025.00 588.215   1
   0  -9  -8 1470.80 673.350   3
   0  -9  -8 1379.32 545.542   4
   0  -9   9 4147.00 862.022   1
   0  -9  -9 4365.36 793.646   4
   0  -8   0 79807.4 2249.68   1
   0  -8   1 36301.0 1428.87   1
   0  -8  -1 35644.1 1201.26   1
   0  -8  -2 4184.84 280.603   5
   0  -8  -2 4063.52 256.019   4
   0  -8   2 4084.70 601.957   1
   0  -8  -2 4199.25 334.111   1
   0  -8  -3 10052.5 548.153   4
   0  -8   3 10848.9 890.325   1
   0  -8  -3 8361.94 317.367   1
   0  -8  -3 11027.0 565.077   5
   0  -8  -4 26955.0 1133.56   4
   0  -8   4 26015.5 1468.47   1
   0  -8  -4 27070.9 1123.19   5
   0  -8  -5 17850.5 1050.72   4
   0  -8   5 19300.6 1319.29   1
   0  -8  -6 5696.65 831.586   3
   0  -8   6 4923.26 754.136   1
   0  -8  -6 5452.93 716.083   4
   0  -8  -7 5536.75 765.798   4
   0  -8   7 5470.20 810.537   1
   0  -8  -7 6414.43 929.581   3
   0  -8   8 3227.68 732.991   1
   0  -8  -8 1638.45 534.231   4
   0  -8  -8 4032.65 839.210   3
   0  -8  -9 2122.93 724.714   3
   0  -8   9 1835.21 605.516   1
   0  -8  -9 324.276 482.184   4
   0  -7   0-232.254 263.524   2
   0  -7   0 388.254 300.474   1
   0  -7  -1 45217.0 1330.59   1
   0  -7   1 45526.1 1580.44   1
   0  -7  -2 9383.24 427.080   4
   0  -7   2 10077.4 785.139   1
   0  -7  -2 10173.0 450.438   1
   0  -7  -2 10741.1 466.212   5
   0  -7  -3 24746.9 944.145   4
   0  -7  -3 26668.1 972.372   5
   0  -7   3 22849.8 1237.32   1
   0  -7   4 2141.21 533.326   1
   0  -7  -4 2236.40 337.938   5
   0  -7  -4 2675.40 445.964   4
   0  -7   5 23482.0 1423.53   1
   0  -7  -5 25306.1 1279.84   4
   0  -7   6 10687.7 1005.20   1
   0  -7  -6 11036.4 943.951   4
   0  -7  -6 10279.5 1044.23   3
   0  -7  -7 9172.52 945.804   4
   0  -7  -7 8703.81 1012.31   3
   0  -7   7 8733.57 979.467   1
   0  -7  -8 1785.70 699.037   3
   0  -7  -8 1373.09 606.766   4
   0  -7   8 1426.48 568.210   1
   0  -7   9 111.451 460.989   1
   0  -7  -9 565.988 479.841   4
   0  -7 -10 840.454 597.667   4
   0  -6   0 146517. 3409.81   1
   0  -6   0 153081. 3581.27   2
   0  -6   1 80595.4 2295.31   1
   0  -6  -1 87964.4 2350.90   2
   0  -6  -1 85545.6 2029.87   1
   0  -6  -2 18958.2 671.870   5
   0  -6   2 18414.5 994.418   1
   0  -6  -2 18319.4 653.438   4
   0  -6  -2 18702.2 571.032   1
   0  -6  -3 33317.7 1165.71   4
   0  -6  -3 36256.6 1192.32   5
   0  -6   3 32787.6 1438.36   1
   0  -6  -4 17776.3 950.487   4
   0  -6   4 18011.9 1108.00   1
   0  -6  -4 17795.5 912.758   5
   0  -6  -5 23747.7 1234.59   4
   0  -6  -5 25652.4 1418.72   3
   0  -6   5 24230.2 1378.72   1
   0  -6   6 5607.70 792.927   1
   0  -6  -6 7720.46 927.555   3
   0  -6  -6 6826.06 817.064   4
   0  -6  -7 952.637 549.791   3
   0  -6  -7 1269.99 554.207   4
   0  -6   7 1255.19 504.428   1
   0  -6  -8 6876.41 896.275   4
   0  -6  -8 8501.34 1060.49   3
   0  -6   8 7587.51 922.101   1
   0  -6   9 5202.82 812.832   1
   0  -6  -9 4867.16 854.491   4
   0  -6 -10 853.169 591.377   4
   0  -5   0 182.150 283.290   1
   0  -5   0 361.166 344.796   2
   0  -5  -1 139741. 2882.45   5
   0  -5  -1 143539. 3011.98   1
   0  -5  -1 151209. 3369.33   2
   0  -5   1 136892. 3318.78   1
   0  -5  -2 80986.8 1963.36   4
   0  -5  -2 86018.1 1997.92   5
   0  -5  -2 88226.4 2388.43   2
   0  -5   2 81839.0 2351.95   1
   0  -5  -3 21018.4 904.030   4
   0  -5  -3 22254.3 904.074   5
   0  -5   3 20992.0 1087.58   1
   0  -5  -4 9345.46 714.870   4
   0  -5   4 9026.40 787.319   1
   0  -5   5 26875.8 1383.47   1
   0  -5  -5 26656.3 1360.16   4
   0  -5  -5 28924.6 1462.04   3
   0  -5  -6 50771.0 2100.60   4
   0  -5   6 51157.6 2112.09   1
   0  -5  -6 52560.8 2195.28   3
   0  -5   7 994.588 451.170   1
   0  -5  -7 606.540 491.392   4
   0  -5  -7 1533.91 631.165   3
   0  -5   8 184.859 390.882   1
   0  -5  -8 437.191 512.535   4
   0  -5   9 4219.95 746.252   1
   0  -5  -9 2970.84 714.230   4
   0  -5 -10 8595.38 1180.27   4
   0  -4   0 999999. 19083.0   2
   0  -4   0 978195. 18949.1   1
   0  -4  -1 108027. 2233.48   1
   0  -4   1 104728. 2546.91   1
   0  -4  -1 107491. 2207.83   5
   0  -4  -1 102738. 2159.38   4
   0  -4  -1 108403. 2563.15   2
   0  -4   2 16580.3 859.476   1
   0  -4  -2 17951.6 685.870   5
   0  -4  -2 17485.3 684.782   4
   0  -4   3 13966.4 831.977   1
   0  -4  -3 13719.7 725.284   4
   0  -4  -3 13901.5 708.698   5
   0  -4  -4 86286.6 2491.79   4
   0  -4  -4 88883.8 2628.38   3
   0  -4   4 84412.8 2548.24   1
   0  -4  -5 5534.73 292.059   1
   0  -4   5 6053.13 674.184   1
   0  -4  -5 6735.32 806.391   3
   0  -4  -5 6185.32 707.402   4
   0  -4  -6 17530.5 640.370   1
   0  -4  -6 17440.4 1217.33   4
   0  -4   6 16747.5 1133.26   1
   0  -4  -6 22314.1 1388.22   3
   0  -4  -7 5602.77 803.509   4
   0  -4   7 6635.04 789.264   1
   0  -4   8 10247.2 973.201   1
   0  -4  -8 12616.8 1236.07   4
   0  -4  -9 2005.99 706.213   4
   0  -3   0 19.3667 159.942   1
   0  -3   0 226.604 190.373   2
   0  -3  -1 165387. 3358.75   5
   0  -3   1 167463. 3505.02   4
   0  -3  -1 172041. 3640.73   2
   0  -3  -1 168216. 3344.54   4
   0  -3   1 160570. 3611.30   1
   0  -3   2 10698.7 675.213   1
   0  -3  -2 11934.4 564.936   5
   0  -3  -2 11476.9 562.394   4
   0  -3  -3 16830.4 787.468   5
   0  -3  -3 16052.2 795.535   4
   0  -3  -3 13774.7 420.141   1
   0  -3  -3 16813.6 861.127   3
   0  -3   3 14488.8 809.973   1
   0  -3  -4 25484.4 1237.68   3
   0  -3  -4 25656.8 1185.85   4
   0  -3   4 23939.4 1127.66   1
   0  -3  -4 25442.1 752.596   1
   0  -3  -5 31625.8 1528.28   3
   0  -3  -5 31486.0 972.235   1
   0  -3  -5 32335.1 1500.30   4
   0  -3   5 29658.4 1365.17   1
   0  -3  -6 28719.7 1598.33   3
   0  -3   6 29288.0 1454.73   1
   0  -3  -6 28766.3 1006.77   1
   0  -3  -6 27699.5 1530.59   4
   0  -3   7 1295.30 432.400   1
   0  -3  -7 1486.10 575.754   4
   0  -3   8 1325.95 427.319   1
   0  -3  -8 549.972 592.985   4
   0  -3  -9 5755.48 917.535   4
   0  -2   0 73047.6 1575.45   1
   0  -2   1 9752.25 462.212   1
   0  -2  -1 10510.7 378.967   4
   0  -2   1 10447.2 446.388   4
   0  -2  -1 10020.8 373.878   5
   0  -2  -2 33353.2 1056.83   5
   0  -2  -2 32802.4 1077.03   4
   0  -2   2 35497.8 1122.56   1
   0  -2   3 56185.3 1691.73   1
   0  -2  -3 57371.2 1359.27   1
   0  -2  -3 59338.9 1802.43   3
   0  -2  -3 59504.4 1749.47   5
   0  -2  -3 59043.6 1764.43   4
   0  -2  -4 3708.26 570.315   3
   0  -2   4 2275.05 408.207   1
   0  -2  -4 2562.02 501.166   4
   0  -2  -4 2351.20 252.606   1
   0  -2  -5 10337.5 906.140   3
   0  -2  -5 9524.31 866.786   4
   0  -2   5 9563.65 734.729   1
   0  -2  -5 10915.4 569.508   1
   0  -2   6 44849.1 1761.68   1
   0  -2  -6 45138.2 2017.98   4
   0  -2  -6 45328.4 1456.33   1
   0  -2  -7 13708.6 1190.41   4
   0  -2   7 12840.2 952.305   1
   0  -2  -8 16625.7 1402.56   4
   0  -2   8 15704.3 1118.09   1
   0  -2  -9 11831.6 1306.58   4
   0  -1  -1 195732. 3948.10   5
   0  -1   1 197267. 3972.07   1
   0  -1  -2 205484. 4325.91   3
   0  -1  -2 197461. 4035.49   1
   0  -1  -2 205099. 4321.83   5
   0  -1  -2 203564. 4333.26   4
   0  -1   2 198215. 4238.71   1
   0  -1  -3 181625. 3865.39   1
   0  -1   3 178960. 4054.48   1
   0  -1  -3 190305. 4216.73   3
   0  -1  -3 185748. 4232.10   5
   0  -1  -3 185508. 4249.71   4
   0  -1   3 191490. 4228.42   3
   0  -1  -4 63793.7 2133.88   4
   0  -1  -4 66980.5 1740.72   1
   0  -1   4 64143.6 1896.35   1
   0  -1  -5 21415.8 887.544   1
   0  -1  -5 19620.8 1197.34   4
   0  -1   5 20151.9 999.515   1
   0  -1  -6 37379.9 1362.00   1
   0  -1   6 37066.4 1515.69   1
   0  -1  -6 38391.8 1832.85   4
   0  -1   7 7351.83 705.257   1
   0  -1  -7 7957.23 983.480   4
   0  -1  -8-672.451 614.994   4
   0  -1   8 267.071 367.689   1
   0  -1  -9 7591.76 1133.73   4
   0   0  -1 67061.2 1516.94   5
   0   0   1 64807.3 1493.50   3
   0   0   1 67312.2 1415.78   1
   0   0  -2 131619. 2815.03   1
   0   0  -2 129092. 3017.18   4
   0   0   2 130730. 2970.91   3
   0   0  -2 132906. 3003.06   5
   0   0   2 133006. 2812.30   1
   0   0   3 10935.8 560.199   1
   0   0   3 9766.14 641.205   3
   0   0  -3 10734.0 535.421   1
   0   0  -3 10267.1 656.436   5
   0   0  -3 11534.9 747.336   4
   0   0  -4 163113. 3632.12   1
   0   0   4 152766. 3615.66   1
   0   0  -4 159342. 4020.36   4
   0   0   5 170.616 287.320   1
   0   0  -5 206.992 459.284   4
   0   0  -5-343.873 209.861   1
   0   0   6 272.383 280.400   1
   0   0  -6 836.531 622.232   4
   0   0   7 5935.20 605.059   1
   0   0  -7 6247.05 915.789   4
   0   0  -8 3488.36 824.264   4
   0   0  -9 385.441 595.980   4
   0   1  -1 198680. 4005.77   1
   0   1  -2 200004. 4222.99   1
   0   1   2 200314. 4014.67   1
   0   1  -2 203795. 4362.77   4
   0   1  -2 202159. 4352.11   5
   0   1  -3 190874. 4372.57   4
   0   1   3 195656. 4276.76   3
   0   1  -3 189136. 4131.53   1
   0   1   3 179823. 3922.59   1
   0   1  -3 193614. 4367.23   5
   0   1  -4 63199.0 2158.94   4
   0   1  -4 68297.5 1911.36   1
   0   1   4 63596.1 1715.52   1
   0   1  -5 20374.5 1226.39   4
   0   1   5 18413.0 835.589   1
   0   1  -6 37007.4 1840.84   4
   0   1   6 34747.8 1319.83   1
   0   1  -7 7227.77 942.741   4
   0   1   7 6254.08 585.534   1
   0   1  -8-245.624 599.358   4
   0   1  -9 5536.03 977.371   4
   0   2   0 73225.5 1637.90   2
   0   2  -1 10777.7 457.256   4
   0   2   1 10466.7 382.910   5
   0   2  -1 11355.1 482.008   1
   0   2  -2 35466.2 1123.44   1
   0   2  -2 35886.6 1180.62   4
   0   2   2 33576.9 1055.39   5
   0   2  -3 57928.0 1794.44   5
   0   2  -3 58513.1 1823.55   4
   0   2   3 53958.4 1316.52   1
   0   2  -3 58515.0 1681.32   1
   0   2  -4 3558.78 434.718   1
   0   2   4 2667.03 271.745   1
   0   2  -4 3598.42 613.794   4
   0   2   5 10643.1 577.210   1
   0   2  -5 10323.1 920.622   4
   0   2  -6 44580.3 2053.11   4
   0   2   6 42584.0 1423.92   1
   0   2  -7 11788.2 1159.84   4
   0   2   7 12040.2 731.407   1
   0   2  -8 15805.2 1397.74   4
   0   2  -9 9439.59 1215.14   4
   0   3   0 10.5429 232.412   2
   0   3   0-194.686 160.234   1
   0   3  -1 167840. 3620.54   1
   0   3  -1 168344. 3500.38   4
   0   3   1 167119. 3361.41   5
   0   3  -2 11038.6 654.408   4
   0   3  -2 12606.7 658.188   1
   0   3   2 11175.6 546.499   5
   0   3  -3 17015.4 867.651   5
   0   3  -3 14895.6 857.488   4
   0   3  -3 16697.0 810.755   1
   0   3  -4 27042.6 1304.45   4
   0   3   4 23540.1 722.288   1
   0   3   5 29683.1 950.306   1
   0   3  -5 32690.6 1576.67   4
   0   3   6 28764.0 1017.62   1
   0   3  -6 29168.2 1667.83   4
   0   3  -7 1282.10 658.098   4
   0   3  -8 625.314 643.892   4
   0   3  -9 6120.46 995.950   4
   0   4   0 989508. 18884.8   1
   0   4   0 977334. 19005.3   2
   0   4  -1 104398. 2331.41   4
   0   4   1 102967. 2204.03   1
   0   4   1 100851. 2531.02   2
   0   4   1 104911. 2169.45   5
   0   4  -1 108075. 2525.40   1
   0   4   2 17952.6 686.071   5
   0   4  -2 17878.2 812.782   4
   0   4  -2 19555.2 875.769   1
   0   4  -3 15552.0 891.823   4
   0   4  -4 88132.0 2700.94   4
   0   4  -5 6691.84 828.402   4
   0   4   6 17488.3 665.418   1
   0   4  -6 19460.2 1355.03   4
   0   4  -7 4436.07 783.246   4
   0   4  -8 10830.5 1222.50   4
   0   4  -9 3373.78 878.663   4
   0   5   0-831.827 484.046   2
   0   5   0 203.680 219.171   1
   0   5  -1 146311. 3296.86   1
   0   5   1 139627. 3310.89   2
   0   5   1 137931. 2839.46   5
   0   5  -1 137971. 3022.19   4
   0   5   1 140457. 2974.92   1
   0   5   2 82683.5 1981.73   5
   0   5  -2 83134.1 2210.52   4
   0   5  -2 88618.8 2360.90   1
   0   5  -3 23206.2 1089.31   4
   0   5  -4 9303.77 800.107   4
   0   5  -5 27610.8 1492.18   4
   0   5  -6 50985.9 2261.96   4
   0   5  -7 148.649 518.067   4
   0   5  -8 1671.70 739.117   4
   0   5  -9 2364.43 742.050   4
   0   6   0 141806. 3497.43   2
   0   6   0 147424. 3331.11   1
   0   6   1 87004.1 2340.99   2
   0   6   1 85046.2 1997.77   1
   0   6  -1 81436.4 2331.14   2
   0   6  -1 85941.4 2284.08   1
   0   6   1 82174.2 1794.20   5
   0   6  -1 82624.1 1982.22   4
   0   6   2 18356.4 665.676   5
   0   6  -2 20595.0 883.693   4
   0   6  -3 33544.7 1363.00   4
   0   6  -4 18310.0 1121.34   4
   0   6  -5 24214.5 1409.42   4
   0   6  -6 6563.41 910.502   4
   0   6  -7 1044.97 506.299   4
   0   6  -8 8479.99 1134.49   4
   0   6  -9 3642.50 908.875   4
   0   7   0 156.371 452.725   2
   0   7   0-24.6588 206.028   1
   0   7  -1 47564.1 1559.85   1
   0   7   1 43430.6 1062.98   5
   0   7   1 44590.9 1305.07   1
   0   7   1 43384.6 1586.65   2
   0   7  -1 44431.8 1628.59   2
   0   7  -1 43836.3 1230.80   4
   0   7   2 9397.35 425.414   1
   0   7   2 9542.79 444.696   5
   0   7  -2 8864.13 607.392   4
   0   7   3 24348.6 920.759   5
   0   7  -3 23817.4 1138.77   4
   0   7  -4 3072.73 571.853   4
   0   7  -5 25533.3 1494.79   4
   0   7  -6 10491.0 1067.18   4
   0   7  -7 8233.51 1020.81   4
   0   7  -8 1254.50 577.528   4
   0   7  -9 537.346 627.359   4
   0   8   0 90630.6 2395.48   1
   0   8   0 82886.3 2547.17   2
   0   8  -1 34899.0 1061.77   4
   0   8   1 36793.1 1197.89   1
   0   8  -1 34863.7 1488.32   2
   0   8   1 33741.8 1455.29   2
   0   8   1 35001.8 906.580   5
   0   8   2 4344.22 295.815   5
   0   8   2 4758.28 336.247   1
   0   8  -2 4556.28 450.357   4
   0   8  -3 9364.32 730.678   4
   0   8  -4 25281.1 1335.73   4
   0   8  -5 19744.2 1310.65   4
   0   8  -6 5127.96 849.405   4
   0   8  -7 4206.28 810.628   4
   0   8  -8 3490.43 812.455   4
   0   8  -9 628.617 655.869   4
   0   9   0 391.385 510.028   2
   0   9  -1 100583. 2976.81   2
   0   9   1 105337. 2587.63   1
   0   9  -1 101016. 2339.59   4
   0   9   1 99818.3 2940.24   2
   0   9   1 95516.0 2131.60   5
   0   9  -2 13266.1 740.990   4
   0   9   2 14087.5 526.477   5
   0   9  -2 12942.1 1043.13   2
   0   9   2 13362.7 621.868   1
   0   9  -3 3949.56 534.764   4
   0   9  -4 352.387 399.744   4
   0   9  -5 26967.1 1546.82   4
   0   9  -6 11741.0 1149.10   4
   0   9  -7 2604.34 745.049   4
   0   9  -8 1343.11 675.717   4
   0  10   0 25614.6 1366.82   2
   0  10  -1 32558.6 1588.52   2
   0  10   1 34278.6 1564.97   2
   0  10   1 34227.2 1267.94   1
   0  10  -1 33445.0 1038.91   4
   0  10   1 31719.0 873.107   5
   0  10   2 3276.11 240.029   5
   0  10   2 3193.17 340.240   1
   0  10  -2 3264.55 718.594   2
   0  10  -2 3825.58 431.775   4
   0  10  -3 5630.43 627.961   4
   0  10  -4 11800.8 933.651   4
   0  10  -5 39842.1 1900.14   4
   0  10  -6 2079.83 636.032   4
   0  10  -7 1052.77 536.349   4
   0  10  -8 1685.41 725.581   4
   0  11   0 528.264 508.757   2
   0  11  -1 23843.3 825.209   4
   0  11  -1 19957.4 1293.52   2
   0  11   1 21412.6 1324.93   2
   0  11   1 20937.4 648.626   5
   0  11   2 3704.80 394.291   1
   0  11  -2 3912.52 767.850   2
   0  11  -2 3881.20 437.009   4
   0  11   2 3181.53 219.655   5
   0  11  -3 15331.2 1272.51   2
   0  11  -3 14852.5 951.364   4
   0  11  -4 10317.7 884.905   4
   0  11  -5 13331.8 1098.35   4
   0  11  -6 735.359 521.531   4
   0  11  -7 8778.48 1084.07   4
   0  11  -8-897.367 612.088   4
   0  12   0 5365.99 830.827   2
   0  12   0 4681.77 367.223   5
   0  12   1 2928.77 208.875   5
   0  12  -1 2157.12 661.660   2
   0  12  -1 3036.11 294.179   4
   0  12   1 3537.92 692.338   2
   0  12  -2 3566.63 804.025   2
   0  12   2 3388.84 196.362   5
   0  12   2 3631.94 398.220   1
   0  12  -2 4258.89 468.087   4
   0  12  -3 12771.2 1268.47   2
   0  12  -3 13937.5 896.832   4
   0  12  -4 8157.85 789.540   4
   0  12  -5 7885.45 866.384   4
   0  12  -6 772.991 538.871   4
   0  12  -7 3259.48 767.429   4
   0  12  -8 4062.33 881.898   4
   0  13   0-299.181 552.425   2
   0  13   0 259.511 185.990   5
   0  13  -1 10149.3 1090.91   2
   0  13   1 8834.79 353.984   5
   0  13   1 12204.0 1109.25   2
   0  13  -1 10738.8 503.724   4
   0  13  -2 3956.30 829.684   2
   0  13  -2 3268.49 423.233   4
   0  13  -3 454.167 338.339   4
   0  13  -3 240.677 669.809   2
   0  13  -4 2319.85 503.031   4
   0  13  -4 4823.35 973.565   2
   0  13  -5 22217.4 1416.66   4
   0  13  -6 5138.18 801.482   4
   0  13  -7 653.172 509.441   4
   0  13  -8 736.507 580.402   4
   0  14   0 9673.87 513.597   5
   0  14   0 9320.74 1057.51   2
   0  14   1 3246.18 791.008   2
   0  14  -1 3448.68 835.000   2
   0  14  -2 83.7643 227.620   4
   0  14  -2-660.640 677.763   2
   0  14  -3 2624.73 458.751   4
   0  14  -3 2027.34 668.657   2
   0  14  -4 10898.7 902.922   4
   0  14  -4 11099.2 1246.55   2
   0  14  -5 20274.0 1667.51   2
   0  14  -5 18600.1 1300.31   4
   0  14  -6 3387.54 708.420   4
   0  14  -7 2819.88 692.079   4
   0  14  -8 1522.64 697.801   4
   0  15   0 520.673 608.874   2
   0  15  -1 25137.7 1683.18   2
   0  15   1 19770.3 1492.06   2
   0  15  -2 6962.76 969.878   2
   0  15  -3 13507.4 1317.85   2
   0  15  -4 8526.82 821.652   4
   0  15  -4 7617.53 1073.43   2
   0  15  -5 4081.63 916.284   2
   0  15  -5 2466.01 593.537   4
   0  15  -6 2436.11 811.784   2
   0  15  -6 1761.47 575.950   4
   0  15  -7 3245.42 746.101   4
   0  16   0 3582.59 805.839   2
   0  16  -1 12182.3 1235.13   2
   0  16   1 11992.6 1241.16   2
   0  16  -2 1917.27 731.221   2
   0  16  -3 12562.5 1317.29   2
   0  16  -4 2555.35 737.803   2
   0  16  -5 9438.39 1224.20   2
   0  16  -6 3126.32 984.890   2
   0  17   0-151.977 496.731   2
   0  17  -1 1174.71 697.965   2
   0  17   1 1193.43 651.392   2
   0  17  -2 196.069 649.835   2
   0  17  -3-619.189 695.331   2
   0  17  -4 1123.72 759.459   2
   0  17  -5 14014.6 1511.45   2
   0  18   0 16959.6 1520.26   2
   0  18  -1 1845.51 742.498   2
   0  18   1 1392.72 688.708   2
   0  18  -2 1933.14 776.529   2
   0  18  -3 1996.30 680.238   2
   0  18  -4 3685.98 901.594   2
   0  18  -5 944.022 771.413   2
   0  19   0 1312.11 717.698   2
   0  19  -1 6234.56 998.979   2
   0  19   1 6591.35 1000.40   2
   0  19  -2 4070.51 911.808   2
   0  19  -3 1264.82 711.144   2
   0  19  -4-126.603 724.183   2
   0  20   0 4660.06 906.426   2
   0  20  -1 2761.84 757.416   2
   0  20   1 4717.05 996.938   2
   0  20  -2 5624.14 1033.94   2
   0  20  -3 3068.45 920.272   2
   0  21   0 318.963 632.418   2
   0  21   1 3446.69 917.871   2
  -1 -22   1 6199.72 947.920   1
   1 -22   1 292.884 416.684   1
  -1 -21   2 3635.72 802.602   1
  -1 -21   1 1505.79 591.994   1
   1 -21   1 5074.38 893.694   1
   1 -21   2 1042.58 640.840   1
  -1 -20   3 405.691 547.565   1
  -1 -20   2 2119.40 604.999   1
  -1 -20   1 4192.40 788.597   1
   1 -20   0 7971.35 953.409   1
  -1 -20   0 6958.11 907.449   1
   1 -20   1 933.156 467.832   1
   1 -20   2 2160.94 712.583   1
   1 -20   3 1273.25 706.064   1
  -1 -19   4 2245.33 709.356   1
  -1 -19   3 2572.37 693.878   1
  -1 -19   2 2305.96 687.011   1
  -1 -19   1 5881.90 851.050   1
   1 -19  -1 6517.95 806.426   1
   1 -19   0 9283.76 1011.54   1
  -1 -19   0 10294.1 1036.82   1
   1 -19   1 3546.31 724.361   1
   1 -19   2 9029.64 1094.42   1
   1 -19   3-84.3088 489.033   1
   1 -19   4 2986.62 824.561   1
  -1 -18   5 1519.70 676.489   1
  -1 -18   4 2816.57 805.718   1
  -1 -18   3 537.714 544.923   1
  -1 -18   2 6101.28 917.513   1
   1 -18  -1 7297.82 822.121   1
  -1 -18   1 6721.77 916.540   1
  -1 -18   0 2338.27 593.946   1
   1 -18   0 2814.71 630.621   1
   1 -18   1 490.927 471.870   1
  -1 -18  -1 333.490 401.718   1
   1 -18   2 3384.87 741.649   1
   1 -18   3 1933.23 696.838   1
   1 -18   4 4353.21 882.982   1
  -1 -17   5 795.976 592.274   1
  -1 -17   4 4861.89 915.103   1
  -1 -17   3 1854.68 639.909   1
  -1 -17   2 15071.6 1311.86   1
   1 -17  -1 161.382 336.175   1
  -1 -17   1-125.864 429.832   1
  -1 -17   0 1819.99 549.133   1
   1 -17   0 2133.46 556.728   1
   1 -17   1 6154.15 858.160   1
  -1 -17  -1 6557.79 767.871   1
   1 -17   2 3912.16 757.448   1
   1 -17   3 1525.44 652.295   1
   1 -17   4 5566.10 940.419   1
   1 -17   5 2177.03 747.527   1
  -1 -16   6 4135.00 943.379   1
  -1 -16   5 8318.25 1109.78   1
  -1 -16   4 14091.0 1365.99   1
  -1 -16   3 5428.66 863.206   1
  -1 -16   2 1830.50 611.194   1
   1 -16  -2 926.508 358.122   1
   1 -16  -1 6034.67 712.076   1
  -1 -16   1 7430.17 871.097   1
   1 -16   0 3220.10 607.479   1
  -1 -16   0 3190.67 607.251   1
   1 -16   1 3036.65 651.296   1
  -1 -16  -1 3578.04 572.471   1
   1 -16   2 9556.35 1039.42   1
  -1 -16  -2 10327.9 843.662   1
   1 -16   3-507.102 569.206   1
   1 -16   4 14256.8 1374.68   1
   1 -16   5 6435.98 1030.32   1
   1 -16   6 6043.85 1017.63   1
   1 -15  -8 1095.35 680.211   3
  -1 -15   6 4654.56 887.248   1
  -1 -15   5 2047.23 707.982   1
  -1 -15   4 2220.15 663.759   1
  -1 -15   3 3549.92 758.066   1
   1 -15  -2 9904.67 776.046   1
  -1 -15   2 10525.0 1064.79   1
  -1 -15   1 11516.2 1036.88   1
   1 -15  -1 12618.5 964.965   1
  -1 -15   0 10191.1 934.657   1
   1 -15   0 10886.0 953.385   1
  -1 -15  -1 4486.91 603.984   1
   1 -15   1 4323.47 712.352   1
   1 -15   2 1466.98 529.860   1
  -1 -15  -2 1860.44 425.680   1
   1 -15   3 2184.98 677.182   1
   1 -15   4 13887.9 1355.36   1
   1 -15   5 8742.77 1111.73   1
   1 -15   6 9893.30 1245.67   1
   1 -14  -8 984.141 655.220   3
  -1 -14   7 2258.24 780.300   1
  -1 -14   6 1959.97 661.359   1
  -1 -14   5 540.082 516.828   1
  -1 -14   4 3348.37 764.767   1
  -1 -14   3 8287.66 969.286   1
   1 -14  -3 7755.56 577.391   1
   1 -14  -2 231.236 296.542   1
  -1 -14   2 457.104 479.878   1
   1 -14  -1 22935.8 1257.89   1
  -1 -14   1 22807.0 1407.84   1
   1 -14   0 1850.94 476.051   1
  -1 -14   0 827.337 474.014   1
   1 -14   1 1292.83 489.428   1
  -1 -14  -1 1624.30 459.060   1
   1 -14   2 9857.17 1013.38   1
  -1 -14  -2 9836.60 755.167   1
   1 -14   3 21613.6 1552.63   1
  -1 -14  -3 22068.2 1024.86   1
   1 -14   4 10946.8 1175.52   1
   1 -14   5 2195.47 675.665   1
   1 -14   6 2667.55 765.519   1
  -1 -14  -7 2251.03 842.186   3
   1 -14   7 3243.92 857.755   1
   1 -13  -8 293.004 583.615   3
   1 -13  -7 4415.05 850.577   3
  -1 -13   7 2893.27 737.443   1
  -1 -13   6 4530.77 875.783   1
  -1 -13   5 6971.52 994.987   1
  -1 -13   4 10064.3 1103.40   1
  -1 -13   3 18360.1 1363.38   1
   1 -13  -3 18575.7 854.377   1
  -1 -13   2 38067.7 1892.25   1
   1 -13  -2 37738.7 1473.34   1
   1 -13  -1 8591.16 787.091   1
  -1 -13   1 9310.00 902.870   1
  -1 -13   0 774.226 417.707   1
   1 -13   0 894.665 469.029   1
  -1 -13  -1 13535.2 918.539   1
   1 -13   1 13518.4 1092.74   1
   1 -13   2 23169.2 1470.86   1
  -1 -13  -2 22111.9 1106.10   1
   1 -13   3 1668.26 590.459   1
  -1 -13  -3 2056.64 349.338   1
   1 -13   4 5877.46 898.537   1
   1 -13   5 4414.44 870.088   1
   1 -13   6 15406.9 1439.74   1
   1 -13   7 4636.10 864.756   1
  -1 -13  -7 3936.34 772.112   3
  -1 -12   8 621.483 618.500   1
   1 -12  -8 1058.93 639.845   3
  -1 -12   7 383.176 500.636   1
   1 -12  -7 840.323 596.247   3
  -1 -12   6 3764.03 801.489   1
  -1 -12   5 21427.0 1553.09   1
  -1 -12   4 13305.7 1196.78   1
   1 -12  -4 13345.4 608.888   4
  -1 -12   3 1632.91 598.646   1
   1 -12  -3 1612.25 294.398   1
  -1 -12   2 2391.49 374.763   4
  -1 -12   2 2128.76 600.297   1
   1 -12  -2 2483.96 382.774   1
  -1 -12   1 26393.9 1431.37   1
   1 -12  -1 29593.1 1312.83   1
  -1 -12   1 26944.2 998.040   4
  -1 -12   0 15052.7 1008.54   1
   1 -12   0 17020.6 1058.20   1
  -1 -12   0 14749.0 579.501   4
  -1 -12  -1 1483.56 394.974   1
  -1 -12  -1 1192.54 130.553   4
   1 -12   1 2135.31 552.457   1
  -1 -12  -2 8145.67 627.712   1
  -1 -12  -2 6780.64 347.913   4
   1 -12   2 7119.06 837.789   1
  -1 -12  -3 430.277 214.855   1
  -1 -12  -3 244.106 194.426   4
   1 -12   3 462.348 543.458   1
  -1 -12  -4 29482.5 1162.13   4
   1 -12   4 27059.0 1715.56   1
   1 -12   5 8549.55 1052.50   1
   1 -12   6 4141.12 816.483   1
  -1 -12  -7 6421.51 1044.30   3
   1 -12   7 7217.38 1038.06   1
  -1 -12  -8 6074.78 1087.94   3
   1 -12   8 3969.50 872.314   1
   1 -11  -9 640.655 600.339   3
   1 -11  -8 1728.81 627.520   3
  -1 -11   8 906.139 582.903   1
   1 -11  -7 5553.26 879.738   3
  -1 -11   7 5749.99 913.727   1
  -1 -11   6 11039.1 1181.01   1
   1 -11  -6 13819.5 940.421   4
   1 -11  -5 1293.23 364.285   4
  -1 -11   5 1504.59 586.424   1
  -1 -11   4 17778.5 1349.34   1
   1 -11  -4 21246.8 864.493   4
   1 -11  -3 1614.43 177.569   4
   1 -11  -3 1850.76 269.745   1
  -1 -11   3 1492.29 569.100   1
   1 -11  -2 72763.0 2046.35   1
  -1 -11   2 68746.4 2494.42   1
  -1 -11   2 66279.9 2050.57   4
  -1 -11   1 9553.51 853.303   1
   1 -11  -1 10222.0 741.341   1
  -1 -11   1 9318.05 552.951   4
  -1 -11   0 1663.12 452.373   1
  -1 -11   0 1734.18 217.204   4
   1 -11   0 1905.48 446.643   1
  -1 -11  -1 1101.15 363.729   1
   1 -11   1 743.960 426.519   1
  -1 -11  -1 780.954 143.056   4
  -1 -11  -2 199.583 251.926   1
   1 -11   2 34.0594 457.796   1
  -1 -11  -2 130.413 127.017   4
   1 -11   3 617.357 587.199   1
  -1 -11  -3 951.462 248.390   4
  -1 -11  -3 886.096 270.426   5
  -1 -11  -3 1266.91 278.597   1
   1 -11   4 18274.1 1359.63   1
  -1 -11  -4 18589.6 644.417   1
  -1 -11  -4 19185.5 946.325   4
   1 -11   5 7905.23 1008.86   1
  -1 -11  -5 6776.06 634.439   4
   1 -11   6 3629.88 750.649   1
  -1 -11  -6 2107.56 711.554   3
  -1 -11  -6 2646.27 510.867   4
   1 -11   7 1054.05 594.495   1
  -1 -11  -7 797.377 571.584   3
  -1 -11  -8 6258.29 1024.22   3
   1 -11   8 4804.66 871.312   1
   1 -10  -9 2531.64 742.258   3
  -1 -10   9 1515.38 672.493   1
   1 -10  -8 2700.55 706.466   3
  -1 -10   8 532.873 551.965   1
   1 -10  -7 670.688 383.178   4
   1 -10  -7 862.493 542.459   3
  -1 -10   7 666.560 535.422   1
  -1 -10   6 6061.71 884.211   1
   1 -10  -6 5979.62 654.354   4
  -1 -10   5 13784.3 1189.73   1
   1 -10  -5 13541.7 849.932   4
   1 -10  -4 11943.1 685.909   4
   1 -10  -4 11525.7 577.961   5
  -1 -10   4 8783.25 941.451   1
  -1 -10   3 4795.28 723.777   1
   1 -10  -3 3703.43 200.023   5
   1 -10  -3 5076.64 333.825   4
   1 -10  -3 5525.58 372.417   1
  -1 -10   2 36024.2 1338.94   4
  -1 -10   2 36302.3 1650.75   1
   1 -10  -2 35753.1 1247.07   1
  -1 -10   1 51548.0 1502.35   4
   1 -10  -1 51185.4 1708.17   1
  -1 -10   1 47893.5 1873.03   1
  -1 -10   0 2995.88 479.628   1
  -1 -10   0 3388.65 279.924   4
   1 -10   0 2955.48 483.111   1
  -1 -10  -1 28405.2 1205.74   1
   1 -10   1 27416.0 1365.21   1
  -1 -10  -1 28172.3 839.211   4
  -1 -10  -2 813.268 279.064   1
   1 -10   2 1085.27 509.257   1
  -1 -10  -3 8073.80 489.854   1
   1 -10   3 7833.67 878.345   1
  -1 -10  -3 6878.59 539.335   5
  -1 -10  -4 3319.01 447.383   4
  -1 -10  -4 3556.82 251.445   1
  -1 -10  -4 3378.22 238.478   1
   1 -10   4 3469.81 720.002   1
   1 -10   5 7869.63 942.343   1
  -1 -10  -5 8765.21 770.660   4
  -1 -10  -6 3851.96 607.265   4
  -1 -10  -6 4283.06 771.183   3
   1 -10   6 3827.84 757.799   1
  -1 -10  -7 8566.85 898.274   4
  -1 -10  -7 9964.55 1199.12   3
   1 -10   7 8969.42 1072.12   1
  -1 -10  -8-279.074 673.135   3
   1 -10   8-202.101 543.438   1
   1 -10   9 1028.75 597.585   1
  -1  -9   9 1816.90 663.395   1
   1  -9  -9 1982.97 709.430   3
  -1  -9   8 3413.52 740.909   1
   1  -9  -8 3055.05 653.027   4
   1  -9  -8 4709.08 794.068   3
   1  -9  -7 8570.40 1013.86   3
  -1  -9   7 7652.03 959.889   1
   1  -9  -7 7745.54 855.206   4
   1  -9  -6 1857.37 433.441   4
   1  -9  -6 2388.65 596.305   3
  -1  -9   6 2166.41 622.424   1
  -1  -9   5 8941.17 978.561   1
   1  -9  -5 8075.06 687.580   4
   1  -9  -4 2613.05 312.361   5
  -1  -9   4 2212.97 537.331   1
   1  -9  -4 2485.50 371.076   4
  -1  -9   3 32216.5 1627.71   1
   1  -9  -3 34855.1 964.294   5
   1  -9  -3 36851.3 1107.35   4
  -1  -9   2 71788.7 2418.15   1
  -1  -9   2 69983.3 2069.60   4
   1  -9  -2 72493.4 1926.47   1
  -1  -9   1 12772.6 895.936   1
  -1  -9   1 13299.0 650.178   4
   1  -9  -1 13869.7 764.493   1
  -1  -9   0 7237.49 625.511   1
  -1  -9   0 6933.09 398.304   4
   1  -9   0 7018.66 621.229   1
   1  -9   1 27194.1 1316.52   1
  -1  -9  -1 28715.3 864.415   4
  -1  -9  -1 28434.8 1144.13   1
   1  -9   2 13374.1 995.258   1
  -1  -9  -2 13790.7 704.293   1
  -1  -9  -2 14786.1 722.611   5
  -1  -9  -3 9005.66 489.200   1
   1  -9   3 9758.90 940.470   1
  -1  -9  -3 9645.27 648.797   5
  -1  -9  -4 8234.81 688.104   4
  -1  -9  -4 8206.24 359.914   1
   1  -9   4 9675.57 981.417   1
  -1  -9  -4 8490.77 368.660   1
   1  -9   5 21872.0 1465.60   1
  -1  -9  -5 17432.5 1079.30   4
   1  -9   6 3903.22 724.937   1
  -1  -9  -6 4154.44 613.419   4
  -1  -9  -7 6846.20 1042.62   3
   1  -9   7 7639.22 987.661   1
  -1  -9  -7 5702.70 760.715   4
   1  -9   8 3629.02 795.335   1
  -1  -9  -8 4943.52 927.419   3
  -1  -9  -8 3120.19 711.407   4
  -1  -9  -9 2946.80 735.640   4
   1  -9   9 3204.66 790.153   1
  -1  -8   9 3935.95 800.810   1
   1  -8  -9 2991.73 696.624   4
   1  -8  -8 2027.54 601.246   4
  -1  -8   8 1375.50 573.803   1
   1  -8  -8 1246.69 517.433   3
   1  -8  -7 2533.21 675.176   3
  -1  -8   7 2679.48 639.823   1
   1  -8  -7 3709.05 635.806   4
  -1  -8   6 3128.47 668.884   1
   1  -8  -6 4478.08 642.607   4
   1  -8  -6 3545.50 691.729   3
  -1  -8   5 21008.9 1357.24   1
   1  -8  -5 21125.3 1118.18   4
   1  -8  -4 1270.34 322.349   4
   1  -8  -4 1979.93 285.885   5
  -1  -8   4 1635.36 555.812   1
   1  -8  -3 3179.46 341.171   4
  -1  -8   3 3128.66 579.509   1
   1  -8  -3 3125.78 262.958   5
  -1  -8   2 5144.83 628.114   1
   1  -8  -2 5230.57 392.420   1
  -1  -8   2 5189.01 481.489   4
   1  -8  -2 5239.38 299.258   4
  -1  -8   1 90877.5 2684.91   1
  -1  -8   1 96475.2 2357.94   4
   1  -8  -1 97129.8 2466.39   1
   1  -8   0 46167.7 1581.30   1
  -1  -8   0 46211.5 1252.54   4
  -1  -8   0 44315.0 1554.13   1
   1  -8   1 25998.0 1229.74   1
  -1  -8  -1 26684.4 840.903   4
  -1  -8  -1 27826.7 1082.30   1
  -1  -8  -2 23765.1 910.958   1
  -1  -8  -2 24870.6 975.503   5
   1  -8   2 24676.8 1274.86   1
  -1  -8  -3 74143.7 2131.53   5
   1  -8   3 72259.1 2512.46   1
  -1  -8  -3 71574.0 1784.78   1
  -1  -8  -4 67073.2 1516.17   1
   1  -8   4 63027.2 2472.24   1
  -1  -8  -4 64926.7 1516.65   1
  -1  -8  -5 991.691 405.172   4
   1  -8   5 379.523 485.854   1
  -1  -8  -6 5779.51 870.844   3
   1  -8   6 6580.28 879.645   1
  -1  -8  -6 8002.84 827.743   4
  -1  -8  -7 16075.1 1238.11   4
  -1  -8  -7 15641.4 1393.12   3
   1  -8   7 14453.3 1282.74   1
   1  -8   8 2924.89 718.891   1
  -1  -8  -8 4161.89 856.757   3
  -1  -8  -8 4112.03 733.144   4
   1  -8   9 5319.67 922.188   1
  -1  -8  -9 7404.38 1033.48   4
   1  -7 -10 2498.63 758.109   4
  -1  -7   9 738.494 508.080   1
   1  -7  -9 79.8944 474.199   4
   1  -7  -8 4527.08 770.985   4
  -1  -7   8 4308.31 758.770   1
   1  -7  -8 4752.85 804.453   3
   1  -7  -7 5795.11 799.270   3
  -1  -7   7 6073.36 828.119   1
   1  -7  -7 6628.46 807.352   4
   1  -7  -6 12227.1 1036.09   3
  -1  -7   6 10788.4 1018.35   1
   1  -7  -6 11577.2 952.937   4
  -1  -7   5 4774.58 732.528   1
   1  -7  -5 3841.64 579.486   4
  -1  -7   4 19113.4 1211.65   1
   1  -7  -4 19199.9 880.760   5
   1  -7  -4 20605.2 978.800   4
   1  -7  -3 31259.4 1089.97   4
  -1  -7   3 30105.5 1439.57   1
   1  -7  -3 32476.7 1006.61   5
   1  -7  -2 71365.0 1650.05   1
   1  -7  -2 70289.6 1555.48   4
  -1  -7   2 67685.0 2118.36   1
  -1  -7   2 70984.9 1931.67   4
   1  -7  -1 112860. 2703.87   1
  -1  -7   1 109403. 2638.45   4
  -1  -7   1 106154. 2936.52   1
   1  -7  -1 118332. 2936.46   2
   1  -7   0 49153.7 1572.69   1
   1  -7   0 48997.5 1605.70   2
  -1  -7   0 47071.5 1562.62   1
  -1  -7   0 47699.6 1294.69   4
  -1  -7  -1 48222.7 1461.97   1
   1  -7   1 45507.4 1653.50   1
  -1  -7  -2 87379.6 2234.84   5
   1  -7   2 82605.0 2586.11   1
  -1  -7  -2 83381.9 2089.87   1
  -1  -7  -3 7972.35 591.015   5
   1  -7   3 7565.75 763.395   1
  -1  -7  -3 7583.90 404.153   1
  -1  -7  -4 47240.2 1154.37   1
  -1  -7  -4 44858.5 1139.34   1
   1  -7   4 46394.9 1965.47   1
   1  -7   5 45300.9 2030.81   1
  -1  -7  -5 46904.6 2136.77   3
  -1  -7  -5 46432.8 1883.12   4
  -1  -7  -6 19790.5 1282.05   4
   1  -7   6 19277.3 1353.88   1
  -1  -7  -6 21274.7 1504.89   3
  -1  -7  -7 4110.51 724.951   4
   1  -7   7 3747.84 687.097   1
  -1  -7  -7 4755.55 938.174   3
   1  -7   8 995.449 494.396   1
  -1  -7  -8 1447.70 601.520   4
  -1  -7  -9 7671.31 1073.73   4
   1  -7   9 5129.61 874.409   1
   1  -6 -10 5544.93 1025.07   4
  -1  -6   9 1247.29 538.211   1
   1  -6  -9 193.261 512.202   4
   1  -6  -8 2384.25 682.763   4
  -1  -6   8 1394.83 497.872   1
   1  -6  -7 7702.08 890.623   4
  -1  -6   7 7123.02 846.711   1
   1  -6  -7 9334.82 957.288   3
  -1  -6   6 26654.6 1515.07   1
   1  -6  -6 26459.7 1448.00   4
   1  -6  -6 29962.4 1551.20   3
   1  -6  -5 15699.7 988.465   4
   1  -6  -5 16018.4 1047.76   3
  -1  -6   5 14827.0 1093.00   1
   1  -6  -4 52387.9 1651.99   5
  -1  -6   4 49365.9 1962.94   1
   1  -6  -4 53968.8 1752.44   4
   1  -6  -3 35947.1 1217.76   4
   1  -6  -3 37227.1 1138.14   5
  -1  -6   3 34432.9 1484.81   1
   1  -6  -2 20265.3 702.325   4
   1  -6  -2 18421.9 581.845   5
  -1  -6   2 20241.2 902.084   4
  -1  -6   2 17180.8 980.142   1
   1  -6  -2 20663.9 949.535   2
   1  -6  -2 20635.1 689.574   1
  -1  -6   1 84561.6 2141.18   4
   1  -6  -1 87524.6 2320.75   2
  -1  -6   1 85782.0 2383.26   1
   1  -6  -1 89132.0 2162.93   1
   1  -6   0 3210.20 419.300   1
  -1  -6   0 3320.04 454.644   1
   1  -6   0 3561.25 435.441   2
  -1  -6   0 2917.27 290.887   4
  -1  -6   0 3957.67 494.000   2
  -1  -6  -1 6672.18 573.104   2
   1  -6   1 5882.82 594.991   1
  -1  -6  -1 5480.75 445.193   1
  -1  -6  -1 5323.04 413.513   5
   1  -6   2 9622.75 768.289   1
  -1  -6  -2 9418.60 494.942   1
  -1  -6  -2 10154.4 598.058   5
   1  -6   3 18062.3 1099.92   1
  -1  -6  -3 21436.6 973.808   5
  -1  -6  -3 19736.1 681.324   1
  -1  -6  -4 42586.7 1111.82   1
   1  -6   4 42619.4 1795.71   1
  -1  -6  -5 863.604 139.885   1
  -1  -6  -5 50.4823 624.403   3
  -1  -6  -5 1141.53 474.355   4
   1  -6   5 876.051 474.150   1
  -1  -6  -6 5174.99 777.193   4
  -1  -6  -6 6011.24 944.662   3
   1  -6   6 5684.09 821.866   1
   1  -6   7 13403.8 1167.13   1
  -1  -6  -7 14792.3 1359.70   3
  -1  -6  -7 14235.9 1204.10   4
   1  -6   8 6125.35 872.621   1
  -1  -6  -8 7708.52 1009.87   4
   1  -6   9 1208.11 545.961   1
  -1  -6  -9 2941.77 783.919   4
   1  -5 -10 1683.47 681.208   4
   1  -5  -9 1185.69 597.129   4
  -1  -5   9 602.981 429.377   1
   1  -5  -8 3147.54 735.793   4
  -1  -5   8 2786.11 603.612   1
  -1  -5   7 18383.3 1270.56   1
   1  -5  -7 19518.2 1304.55   3
   1  -5  -7 20716.6 1379.04   4
   1  -5  -6 16825.9 1140.30   3
   1  -5  -6 16386.2 1138.48   4
  -1  -5   6 16133.2 1159.37   1
   1  -5  -5 11843.4 896.095   3
  -1  -5   5 12806.5 973.372   1
   1  -5  -5 12194.5 898.755   4
   1  -5  -4 7614.51 556.801   5
  -1  -5   4 6752.71 718.780   1
   1  -5  -4 6793.84 633.283   4
   1  -5  -3 7118.65 524.438   4
   1  -5  -3 7436.19 468.834   5
  -1  -5   3 7793.42 701.439   1
  -1  -5   2 35643.6 1380.13   1
   1  -5  -2 37174.4 1282.57   2
  -1  -5   2 36237.1 1268.40   4
   1  -5  -2 35579.1 1077.15   4
  -1  -5   1 37135.7 1331.42   1
  -1  -5   1 36804.2 1151.62   4
   1  -5  -1 38055.7 1229.75   2
   1  -5  -1 38338.2 1121.97   1
   1  -5   0 28413.1 775.430   5
   1  -5   0 30006.2 1066.06   1
  -1  -5   0 29060.3 1053.98   1
  -1  -5   0 30533.4 1124.60   2
  -1  -5   0 28182.7 886.727   4
   1  -5   0 31587.8 1062.53   2
  -1  -5  -1 30662.7 1018.65   1
  -1  -5  -1 34066.0 1226.50   2
   1  -5   1 30786.8 1023.55   5
   1  -5   1 31262.9 1205.86   1
  -1  -5  -1 33513.0 1068.31   5
   1  -5   2 7558.22 673.196   1
  -1  -5  -2 8875.08 557.794   5
  -1  -5  -3 14667.7 807.816   5
  -1  -5  -3 13048.8 535.823   1
   1  -5   3 12684.5 886.278   1
   1  -5   4 31621.6 1480.63   1
  -1  -5  -4 33831.7 973.632   1
  -1  -5  -4 32472.2 1572.72   3
   1  -5   5 10499.6 928.196   1
  -1  -5  -5 11546.7 514.430   1
  -1  -5  -5 10810.3 914.758   4
  -1  -5  -5 11185.4 1054.58   3
  -1  -5  -6 3404.84 800.877   3
  -1  -5  -6 2031.45 566.341   4
   1  -5   6 1476.75 535.182   1
   1  -5   7-136.356 446.806   1
  -1  -5  -7 281.862 485.660   4
   1  -5   8 1960.06 553.076   1
  -1  -5  -8 3310.63 745.771   4
  -1  -5  -9 11809.0 1274.58   4
   1  -5   9 8864.30 1024.50   1
   1  -4 -10 3343.97 893.366   4
   1  -4  -9 8427.04 1118.05   4
  -1  -4   8 5734.11 751.219   1
   1  -4  -8 6948.36 921.199   4
  -1  -4   7 22894.5 1376.91   1
   1  -4  -7 25984.9 1560.66   4
   1  -4  -6 6704.12 778.417   3
  -1  -4   6 7333.26 778.562   1
   1  -4  -6 7081.49 839.114   4
   1  -4  -5 5761.68 677.942   3
   1  -4  -5 4961.88 651.473   4
  -1  -4   5 4519.18 625.696   1
  -1  -4   4-209.829 365.801   1
   1  -4  -4 92.1060 330.965   3
   1  -4  -4 595.685 380.296   4
   1  -4  -4 10.0233 194.617   5
  -1  -4   3 23019.6 1099.01   1
   1  -4  -3 25189.2 1007.75   4
   1  -4  -2 58100.2 1548.02   4
  -1  -4   2 57744.0 1776.94   1
  -1  -4   2 58075.3 1710.24   4
  -1  -4   1 67764.8 1895.17   1
   1  -4  -1 68867.6 1589.89   4
  -1  -4   1 69363.2 1764.28   4
   1  -4  -1 70770.1 1685.50   1
   1  -4  -1 67308.0 1754.49   2
   1  -4   0 40231.2 1231.68   1
   1  -4   0 39378.3 993.081   5
  -1  -4   0 41612.5 1231.82   1
  -1  -4   0 39697.1 1097.28   4
  -1  -4   0 40038.6 1258.77   2
  -1  -4  -1 36502.0 1233.27   2
   1  -4   1 35052.0 1239.36   1
   1  -4   1 33232.9 1091.58   5
  -1  -4  -1 37631.9 1133.31   5
  -1  -4  -2 3865.45 396.562   5
   1  -4   2 3424.43 442.548   5
   1  -4   2 4031.00 522.853   1
   1  -4   3 54424.6 1886.93   1
  -1  -4  -3 62730.5 1897.92   5
  -1  -4  -3 58892.8 1484.74   1
   1  -4   4 19137.1 1088.14   1
  -1  -4  -4 21497.0 763.843   1
  -1  -4  -4 20149.6 1212.06   3
  -1  -4  -5 3032.41 711.941   3
   1  -4   5 2851.85 521.773   1
  -1  -4  -5 3043.80 313.540   1
  -1  -4  -5 3140.67 619.475   4
   1  -4   6 2639.05 588.879   1
  -1  -4  -6 2622.05 655.610   4
   1  -4   7 25220.1 1497.19   1
  -1  -4  -7 25750.9 1642.90   4
   1  -4   8 4580.40 718.531   1
  -1  -4  -8 4971.77 871.313   4
  -1  -4  -9 1204.34 629.129   4
   1  -3 -10 1021.98 686.347   4
   1  -3  -9 3043.85 765.865   4
   1  -3  -8 661.937 503.164   4
  -1  -3   8 598.530 385.484   1
   1  -3  -7 8348.18 952.597   4
  -1  -3   7 8135.22 808.991   1
  -1  -3   6 26416.9 1350.25   1
   1  -3  -6 26768.5 1491.94   4
   1  -3  -5 11126.5 814.206   3
  -1  -3   5 9131.22 768.758   1
   1  -3  -5 10679.9 887.676   4
   1  -3  -4 34894.5 1407.31   4
  -1  -3   4 33714.3 1377.21   1
   1  -3  -4 35811.3 1343.15   3
  -1  -3   3 40495.3 1453.36   4
   1  -3  -3 39604.2 1358.38   4
  -1  -3   3 37233.4 1378.84   1
  -1  -3   2 59947.6 1724.86   4
  -1  -3   2 57640.7 1733.14   1
   1  -3  -2 61000.3 1603.52   4
  -1  -3   1 304472. 6202.54   4
   1  -3  -1 295117. 6104.58   2
  -1  -3   1 304795. 6282.89   1
   1  -3  -1 305303. 6049.30   4
   1  -3   0 180885. 3636.27   5
  -1  -3   0 177040. 3824.84   1
  -1  -3   0 179353. 3830.78   2
   1  -3   0 178912. 3832.71   1
  -1  -3   0 178540. 3740.50   4
   1  -3   1 103029. 2530.75   1
  -1  -3  -1 106501. 2516.95   2
   1  -3   1 104732. 2432.41   5
  -1  -3  -1 102679. 2452.63   5
   1  -3   2 42502.8 1452.31   1
   1  -3   2 40990.3 1420.37   5
  -1  -3  -2 43757.9 1400.30   5
  -1  -3  -2 44821.5 1200.31   1
  -1  -3  -3 127163. 2820.48   1
   1  -3   3 118080. 3196.43   1
  -1  -3  -3 133739. 3262.78   5
  -1  -3  -3 126406. 3344.33   3
   1  -3   3 124421. 3296.67   5
   1  -3   4 25486.2 1218.41   1
  -1  -3  -4 27907.0 948.694   1
  -1  -3  -4 27675.0 1393.62   3
   1  -3   5 25714.4 1298.35   1
  -1  -3  -5 27990.2 1016.28   1
  -1  -3  -5 27595.5 1523.36   3
  -1  -3  -5 25433.4 1396.27   4
  -1  -3  -6 7943.38 924.923   4
  -1  -3  -6 10693.5 1196.81   3
  -1  -3  -6 8739.00 577.412   1
   1  -3   6 7941.86 782.225   1
   1  -3   7 724.779 405.370   1
  -1  -3  -7 1505.54 601.665   4
   1  -3   8 5401.31 744.783   1
  -1  -3  -8 5815.28 898.250   4
  -1  -3  -9 17284.5 1548.50   4
   1  -2 -10 2042.49 772.669   4
   1  -2  -9 4626.61 909.301   4
  -1  -2   8 1205.88 458.879   1
   1  -2  -8 822.522 651.758   4
  -1  -2   7 19960.0 1166.83   1
   1  -2  -7 19140.0 1395.41   4
   1  -2  -6 18887.3 1278.58   4
  -1  -2   6 16735.0 1037.21   1
  -1  -2   5 16143.6 943.702   1
   1  -2  -5 18073.9 1106.33   4
   1  -2  -4 20335.0 935.007   3
   1  -2  -4 17880.0 1010.13   4
  -1  -2   4 17219.3 915.579   1
   1  -2  -3 18923.4 911.109   4
  -1  -2   3 18938.6 894.627   1
   1  -2  -3 19799.6 823.500   3
  -1  -2   3 21338.1 997.411   4
   1  -2  -2 30625.7 1046.53   4
  -1  -2   2 30807.2 1088.29   1
  -1  -2   2 30727.7 1096.90   4
  -1  -2   1 457581. 8909.86   4
   1  -2  -1 442951. 8785.48   4
  -1  -2   1 449486. 8922.52   1
  -1  -2   0 103566. 2284.08   2
   1  -2   0 104550. 2357.82   1
  -1  -2   0 103469. 2312.50   4
   1  -2   0 105400. 2240.97   5
   1  -2   1 101710. 2449.98   1
  -1  -2  -1 105354. 2435.36   5
   1  -2   1 102832. 2410.92   5
  -1  -2  -2 3101.06 287.155   1
   1  -2   2 3125.02 422.440   1
  -1  -2  -2 2416.85 464.251   3
   1  -2   2 3334.52 418.825   5
  -1  -2  -2 3783.82 440.701   5
  -1  -2  -3 73172.4 1806.48   1
  -1  -2  -3 67677.7 2189.73   3
   1  -2   3 69038.6 2162.82   5
   1  -2   3 66832.3 2019.57   1
  -1  -2  -3 73504.9 2135.28   5
  -1  -2  -4 37978.3 1217.26   1
  -1  -2  -4 39004.7 1647.67   3
   1  -2   4 36009.3 1423.04   1
   1  -2   5 10811.6 830.713   1
  -1  -2  -5 12103.8 1004.87   4
  -1  -2  -5 15287.4 1141.22   3
  -1  -2  -5 12183.7 678.454   1
   1  -2   6 8076.36 759.257   1
  -1  -2  -6 6925.59 862.015   4
   1  -2   7 4733.89 620.278   1
  -1  -2  -7 5431.93 836.104   4
  -1  -2  -8 6300.13 975.185   4
   1  -2   8 5007.96 685.862   1
  -1  -2  -9 860.096 649.242   4
   1  -1  -9 854.137 624.468   4
  -1  -1   8 1028.90 384.988   1
   1  -1  -8 2149.40 726.493   4
  -1  -1   7 4936.54 590.691   1
   1  -1  -7 5725.08 853.107   4
   1  -1  -6 2074.63 344.451   1
  -1  -1   6 2531.16 440.878   1
   1  -1  -6 2958.15 712.556   4
   1  -1  -5 16788.0 1092.09   4
  -1  -1   5 15780.1 877.958   1
   1  -1  -5 16801.4 791.091   1
   1  -1  -4 5984.19 428.826   1
  -1  -1   4 7510.50 569.749   3
  -1  -1   4 5409.74 495.573   1
   1  -1  -4 5759.73 647.756   4
   1  -1  -3 14182.0 823.392   4
   1  -1  -3 15076.1 696.173   3
  -1  -1   3 15193.1 681.932   3
  -1  -1   3 13577.9 703.966   1
  -1  -1   3 15380.9 815.514   4
   1  -1  -2 16141.5 580.756   3
  -1  -1   2 16472.2 746.270   4
   1  -1  -2 14679.3 727.281   4
  -1  -1   2 15979.1 712.931   1
  -1  -1   1 205780. 4297.08   4
   1  -1  -1 205808. 4247.27   4
  -1  -1   0 124772. 2743.82   5
   1  -1   0 128731. 2685.94   5
  -1  -1   0 127033. 2585.16   2
   1  -1   1 102998. 2439.60   5
  -1  -1  -1 105649. 2441.38   3
   1  -1   1 104762. 2431.92   1
  -1  -1  -1 108876. 2466.39   5
  -1  -1  -2 254981. 5202.46   1
  -1  -1  -2 257765. 5445.61   5
  -1  -1  -2 249913. 5452.82   3
   1  -1   2 252211. 5453.03   5
   1  -1   2 252131. 5437.83   3
   1  -1   2 244295. 5313.42   1
  -1  -1  -3 176664. 3815.56   1
  -1  -1  -3 177729. 4163.31   5
   1  -1   3 163363. 3924.10   1
  -1  -1  -3 171912. 4171.59   3
   1  -1   3 169307. 4151.24   5
  -1  -1  -4 19502.8 848.624   1
  -1  -1  -4 19875.6 1157.33   3
   1  -1   4 18649.5 1108.34   5
   1  -1   4 17820.4 919.756   1
   1  -1   5 6227.93 595.140   1
  -1  -1  -5 6474.61 524.765   1
  -1  -1  -5 6779.19 810.205   4
  -1  -1  -6 3651.42 731.678   4
   1  -1   6 4443.46 575.529   1
  -1  -1  -7 3362.85 768.125   4
   1  -1   7 2899.76 505.131   1
  -1  -1  -8 3047.13 782.968   4
   1  -1   8 3983.15 613.354   1
  -1  -1  -9 9921.06 1266.10   4
   1   0  -9 1020.12 552.703   4
   1   0  -8 305.745 525.601   4
  -1   0   7 59502.4 2029.27   1
   1   0  -7 60015.6 2564.72   4
  -1   0   6 1082.68 327.707   1
   1   0  -6 1176.46 598.606   4
  -1   0   5 7203.06 571.254   1
   1   0  -5 8559.22 835.437   4
   1   0  -5 8014.34 573.744   1
  -1   0   4 6206.22 515.157   3
  -1   0   4 6875.97 499.923   1
   1   0  -4 6953.86 713.183   4
   1   0  -4 6916.14 496.350   1
  -1   0   3 1554.37 323.548   4
   1   0  -3 1138.35 233.800   1
  -1   0   3 773.420 243.798   3
   1   0  -3 1179.05 442.427   4
  -1   0   3 955.925 261.409   1
   1   0  -2 128823. 3068.36   4
  -1   0   2 129163. 2784.78   3
  -1   0   2 134454. 2898.93   1
  -1   0   2 135506. 3055.05   4
  -1   0   1 115728. 2565.10   4
   1   0  -1 114246. 2555.05   4
   1   0   0 24472.1 651.257   3
  -1   0   0 25041.6 655.518   3
   1   0   0 25048.3 751.545   5
  -1   0   0 25011.1 757.951   5
   1   0   1 744.468 285.429   5
   1   0   1 719.133 264.573   3
   1   0   1 1022.76 260.860   1
  -1   0  -1 1245.13 344.967   3
  -1   0  -1 1199.37 275.717   5
  -1   0  -1 1183.26 231.879   1
   1   0   2-427.900 370.489   3
  -1   0  -2 340.861 235.907   1
   1   0   2 202.426 328.611   5
  -1   0  -2 371.987 240.679   5
   1   0   2 347.908 274.695   1
  -1   0  -3 10331.6 716.535   5
  -1   0  -3 10047.9 585.835   1
   1   0   3 8925.91 570.320   1
   1   0   3 9217.33 679.426   3
   1   0   3 9173.21 756.016   5
   1   0   4 20439.1 958.768   1
  -1   0  -4 23642.2 985.468   1
   1   0   4 20994.4 1168.35   5
  -1   0  -5 8462.04 885.078   4
   1   0   5 8206.82 663.365   1
   1   0   6 5561.63 604.271   1
  -1   0  -6 6649.74 904.477   4
   1   0   7 10393.7 816.237   1
  -1   0  -7 9663.92 1086.24   4
  -1   0  -8 5566.76 974.127   4
  -1   0  -9-597.405 677.939   4
   1   1  -9 849.294 537.985   4
   1   1  -8 700.399 518.738   4
   1   1  -7 5503.69 881.463   4
  -1   1   7 5925.73 573.325   1
  -1   1   6 2335.37 371.091   1
   1   1  -6 2310.91 650.907   4
   1   1  -5 17888.5 1139.61   4
  -1   1   5 15997.5 775.800   1
   1   1  -4 6025.11 668.957   4
  -1   1   4 5288.32 418.315   1
   1   1  -4 6218.06 493.334   1
  -1   1   3 15598.2 626.056   1
   1   1  -3 15570.6 730.395   1
  -1   1   3 14504.7 781.439   4
   1   1  -3 14011.4 861.624   4
  -1   1   2 16556.0 722.274   4
   1   1  -2 16269.9 818.113   4
   1   1  -2 17179.4 703.944   1
  -1   1   2 16067.8 595.786   1
  -1   1   1 199982. 4211.21   4
   1   1  -1 207939. 4261.24   4
   1   1   0 127370. 2782.44   5
   1   1   0 130065. 2630.12   2
  -1   1   0 128121. 2728.83   5
  -1   1   0 132161. 2802.22   1
   1   1   1 105109. 2503.65   5
  -1   1  -1 108032. 2491.97   5
  -1   1  -1 111163. 2484.67   1
   1   1   2 247817. 5416.38   3
   1   1   2 250559. 5419.55   5
  -1   1  -2 259474. 5315.13   1
  -1   1  -2 258650. 5454.41   5
   1   1   2 242381. 5192.18   1
   1   1   3 176202. 4167.80   5
   1   1   3 168428. 3843.47   1
  -1   1  -3 180733. 4011.54   1
  -1   1  -4 21094.6 961.159   1
   1   1   4 18507.3 853.497   1
   1   1   4 18406.9 1082.51   5
   1   1   5 5033.76 513.949   1
  -1   1  -5 5625.00 751.582   4
  -1   1  -6 3458.57 763.156   4
   1   1   6 3459.42 475.339   1
  -1   1  -7 3260.43 751.919   4
   1   1   7 3025.08 462.760   1
  -1   1  -8 4072.07 855.800   4
  -1   1  -9 12920.8 1371.49   4
   1   2  -9 4522.11 901.118   4
   1   2  -8 1366.62 668.045   4
   1   2  -7 21260.3 1465.66   4
  -1   2   7 19388.3 938.166   1
  -1   2   6 19203.9 857.202   1
   1   2  -6 19892.6 1340.07   4
  -1   2   5 17496.8 749.697   1
   1   2  -5 18388.4 1198.30   4
   1   2  -4 19690.5 941.926   1
   1   2  -4 19756.4 1099.78   4
  -1   2   4 17305.3 689.910   1
  -1   2   3 19237.4 659.738   1
  -1   2   3 19266.9 893.333   4
   1   2  -3 20055.6 890.671   1
   1   2  -3 20702.4 1006.88   4
  -1   2   2 31693.5 1036.87   4
   1   2  -2 31865.9 1146.75   4
   1   2  -2 31044.3 1084.86   1
  -1   2   1 450565. 8882.27   4
   1   2  -1 456942. 8978.95   4
  -1   2   0 105156. 2168.39   2
   1   2   0 101363. 2272.65   2
   1   2   0 106004. 2352.86   5
  -1   2   0 107439. 2350.36   1
  -1   2   0 100774. 2227.17   5
  -1   2  -1 107440. 2480.18   5
  -1   2  -1 107551. 2517.73   1
   1   2   1 106610. 2512.80   5
  -1   2  -2 3201.90 384.050   5
  -1   2  -2 2888.79 372.668   1
   1   2   2 3096.97 408.480   5
   1   2   3 69554.6 2131.28   5
   1   2   3 68658.6 1810.15   1
  -1   2  -3 75615.2 2070.94   1
   1   2   4 36929.7 1524.02   5
   1   2   4 36846.1 1227.57   1
  -1   2  -5 11355.2 976.032   4
   1   2   5 10941.2 683.595   1
  -1   2  -6 8086.46 987.051   4
   1   2   6 6501.18 570.707   1
  -1   2  -7 3851.67 773.406   4
   1   2   7 4278.08 506.493   1
  -1   2  -8 6153.86 974.990   4
  -1   2  -9 1907.06 770.658   4
   1   3  -9 2555.19 773.815   4
   1   3  -8 954.551 622.784   4
   1   3  -7 8317.24 1009.61   4
  -1   3   6 27055.2 965.660   1
   1   3  -6 26679.3 1572.04   4
  -1   3   5 9793.24 489.613   1
   1   3  -5 9766.76 924.174   4
  -1   3   4 35534.1 978.856   1
   1   3  -4 35101.4 1536.05   4
  -1   3   3 40467.7 1030.50   1
  -1   3   3 43155.1 1399.64   4
   1   3  -3 41086.0 1515.16   4
   1   3  -3 43045.9 1466.38   1
   1   3  -2 61010.5 1744.90   1
  -1   3   2 59375.2 1584.86   4
   1   3  -2 59160.1 1731.71   4
  -1   3   1 302766. 6094.45   4
  -1   3   1 305438. 6097.45   1
   1   3  -1 304188. 6251.96   4
   1   3  -1 309490. 6327.19   1
   1   3   0 182295. 3841.93   2
  -1   3   0 179153. 3733.75   2
  -1   3   0 177985. 3653.41   5
   1   3   0 180472. 3823.92   5
  -1   3   0 182405. 3842.59   1
  -1   3  -1 107956. 2547.15   1
  -1   3  -1 102935. 2436.27   5
   1   3   1 102451. 2446.94   5
  -1   3  -2 45818.6 1462.19   1
  -1   3  -2 43575.4 1442.34   5
   1   3   2 44879.0 1414.75   5
   1   3   3 124534. 3190.80   5
   1   3   4 26086.0 1265.41   5
  -1   3  -5 28662.8 1545.32   4
   1   3   5 25879.7 1390.03   5
  -1   3  -6 7926.17 959.565   4
  -1   3  -7 1678.24 597.023   4
  -1   3  -8 5317.24 956.847   4
  -1   3  -9 17631.8 1658.63   4
   1   4  -9 6239.89 1078.47   4
   1   4  -8 6043.80 945.616   4
   1   4  -7 26675.4 1729.60   4
   1   4  -6 8007.22 960.212   4
  -1   4   6 6659.93 371.712   1
  -1   4   5 5409.72 302.809   1
   1   4  -5 6095.06 784.730   4
  -1   4   4 315.605 91.5166   1
   1   4  -4 533.820 438.067   4
  -1   4   3 22807.1 617.808   1
   1   4  -3 23889.0 1121.11   4
  -1   4   3 26250.4 1000.48   4
  -1   4   3 22655.0 630.669   1
  -1   4   2 56581.9 1346.26   1
   1   4  -2 59929.7 1741.14   4
  -1   4   2 57047.5 1521.96   4
   1   4  -2 62509.2 1808.17   1
   1   4  -1 69392.4 1856.82   1
   1   4  -1 65863.7 1841.07   2
  -1   4   1 67177.5 1635.03   1
  -1   4   1 65637.0 1743.47   2
  -1   4   1 67561.2 1566.93   4
   1   4  -1 66566.3 1740.65   4
  -1   4   0 41257.5 1203.64   1
  -1   4   0 37902.1 972.923   5
   1   4   0 38332.4 1169.73   5
   1   4   0 37870.4 1256.07   2
  -1   4   0 39119.5 1171.70   2
  -1   4  -1 36639.8 1231.48   1
  -1   4  -1 36399.0 1111.28   5
   1   4   1 35520.2 1131.90   5
  -1   4  -2 4464.66 466.571   1
  -1   4  -2 4870.03 453.512   5
   1   4   2 5077.25 467.937   5
   1   4   3 56568.2 1820.31   5
  -1   4  -4 21123.2 1214.99   4
   1   4   4 19961.0 1095.99   5
   1   4   5 2798.02 516.565   5
  -1   4  -5 2615.30 647.137   4
  -1   4  -6 2334.36 677.778   4
  -1   4  -7 30036.9 1854.06   4
  -1   4  -8 5721.22 973.863   4
  -1   4  -9 147.025 633.913   4
   1   5  -9 720.555 575.863   4
   1   5  -8 3917.60 860.620   4
   1   5  -7 18719.4 1438.69   4
   1   5  -6 16849.1 1318.04   4
   1   5  -5 11266.8 1005.88   4
   1   5  -4 6107.35 706.637   4
   1   5  -3 6690.74 633.189   4
  -1   5   3 7235.59 517.852   4
   1   5  -2 35853.3 1273.04   4
   1   5  -2 39988.9 1396.22   1
  -1   5   2 35041.1 1052.24   4
  -1   5   2 34898.5 946.679   1
  -1   5   1 37099.5 962.984   4
  -1   5   1 39941.9 1127.37   1
   1   5  -1 36892.5 1359.62   2
   1   5  -1 39581.9 1319.69   1
   1   5  -1 36008.4 1157.83   4
  -1   5   1 35071.8 1230.76   2
   1   5   0 27801.3 983.741   5
  -1   5   0 29929.8 1035.31   1
  -1   5   0 28451.4 780.052   5
  -1   5   0 27439.5 1025.91   2
   1   5   0 30306.1 1051.29   1
   1   5   0 30236.8 1144.02   2
  -1   5  -1 32391.0 1190.58   1
  -1   5  -1 32393.5 1040.86   5
   1   5   1 31791.9 1070.02   5
  -1   5  -2 8640.87 589.854   5
   1   5   2 7078.07 516.207   5
   1   5   3 12776.8 772.486   5
  -1   5  -4 35109.0 1597.73   4
   1   5   4 35111.7 1468.54   5
  -1   5  -5 12234.5 1084.01   4
   1   5   5 10689.9 860.168   5
  -1   5  -6 1510.68 634.082   4
  -1   5  -7 760.589 665.389   4
  -1   5  -8 2391.71 722.476   4
  -1   5  -9 10960.0 1376.04   4
   1   6  -9 1167.36 704.981   4
   1   6  -8 786.670 598.169   4
   1   6  -7 7844.16 987.935   4
   1   6  -6 29505.4 1708.52   4
   1   6  -5 17230.6 1209.47   4
   1   6  -4 54485.7 2037.38   4
  -1   6   3 38566.7 1261.13   4
   1   6  -3 37305.1 1479.96   4
  -1   6   2 20387.3 679.188   1
  -1   6   2 19864.0 696.513   4
   1   6  -2 20707.6 945.209   4
  -1   6   1 85161.0 2257.47   2
  -1   6   1 85221.1 2082.85   1
   1   6  -1 83269.0 2099.60   4
   1   6  -1 86295.3 2342.56   1
  -1   6   1 81554.3 1813.74   4
   1   6  -1 86833.4 2397.72   2
   1   6   0 2644.77 359.241   1
  -1   6   0 2878.24 357.012   1
  -1   6   0 2393.74 196.794   5
  -1   6   0 1913.82 411.715   2
   1   6   0 2714.34 360.481   5
   1   6   0 3000.03 511.418   2
  -1   6  -1 5460.91 503.020   1
  -1   6  -1 5360.17 394.681   5
   1   6   1 5193.62 590.837   2
   1   6   1 5343.96 440.804   5
  -1   6  -2 9642.00 627.857   5
   1   6   2 9478.46 598.010   5
   1   6   3 20392.1 978.931   5
  -1   6  -4 43692.6 1831.61   4
   1   6   4 42772.5 1645.42   5
   1   6   5 997.975 422.613   5
  -1   6  -5 1005.27 537.497   4
  -1   6  -6 3562.37 741.188   4
  -1   6  -7 11278.7 1214.03   4
  -1   6  -8 8993.73 1120.48   4
  -1   6  -9 1579.14 747.413   4
   1   7  -9 1884.85 834.735   4
   1   7  -8 5819.82 924.428   4
   1   7  -7 6291.05 912.606   4
   1   7  -6 11521.4 1122.84   4
   1   7  -5 3813.14 693.381   4
   1   7  -4 21091.0 1220.75   4
  -1   7   3 29174.4 760.189   1
   1   7  -3 32545.6 1355.75   4
   1   7  -2 68402.6 2248.52   2
  -1   7   2 71589.6 1727.10   1
  -1   7   2 67866.9 1634.59   4
   1   7  -2 66135.8 2004.13   4
   1   7  -1 107047. 2934.80   2
  -1   7   1 115411. 2593.60   1
  -1   7   1 111001. 2817.59   2
   1   7  -1 110432. 2538.56   4
  -1   7   1 97428.3 2146.85   4
  -1   7   0 51652.3 1579.46   1
   1   7   0 46467.9 1425.50   5
   1   7   0 48226.0 1551.83   1
  -1   7   0 46138.7 1141.51   5
  -1   7   0 47088.8 1612.67   2
   1   7   0 48310.4 1714.52   2
   1   7   1 45372.4 1376.11   5
  -1   7  -1 44381.6 1328.80   5
  -1   7  -1 44831.0 1610.06   2
   1   7   1 45707.8 1664.66   2
   1   7   2 81627.9 2215.24   5
  -1   7  -2 84973.1 2333.47   5
   1   7   3 7297.75 584.767   5
  -1   7  -3 6892.44 663.858   4
  -1   7  -4 48920.6 1965.99   4
   1   7   4 47400.1 1743.26   5
   1   7   5 45489.5 1835.60   5
  -1   7  -5 48239.8 2099.34   4
  -1   7  -6 22551.5 1521.58   4
  -1   7  -7 3822.07 789.679   4
  -1   7  -8 970.428 570.844   4
   1   8  -9 3539.87 865.578   4
   1   8  -8 1389.11 638.464   4
   1   8  -7 4217.49 808.403   4
   1   8  -6 4547.67 779.131   4
   1   8  -5 21948.4 1363.04   4
   1   8  -4 2049.67 534.574   4
   1   8  -3 4091.13 546.272   4
  -1   8   3 3358.05 234.263   1
   1   8  -2 4844.77 496.954   4
   1   8  -2 5019.17 727.443   2
  -1   8   2 4646.93 355.263   1
  -1   8   1 94516.7 2703.58   2
   1   8  -1 94477.3 2840.26   2
  -1   8   1 101729. 2522.50   1
   1   8  -1 97157.7 2404.66   4
  -1   8   0 43589.7 1604.08   2
   1   8   0 43890.8 1385.23   5
  -1   8   0 47928.6 1560.93   1
  -1   8   0 41200.4 1065.38   5
   1   8   0 42881.3 1671.53   2
   1   8   0 45083.3 1521.70   1
   1   8   1 28409.4 1032.46   5
   1   8   1 27233.8 1334.66   2
  -1   8  -1 27146.9 1288.05   2
  -1   8  -1 29000.1 1002.94   5
  -1   8  -2 25220.5 1085.26   4
  -1   8  -2 25681.2 1082.28   5
   1   8   2 25159.8 1009.62   5
  -1   8  -3 76975.0 2413.62   4
   1   8   3 77491.8 2234.46   5
   1   8   4 69873.1 2236.95   5
  -1   8  -4 72091.3 2475.50   4
   1   8   5 1335.19 402.710   5
  -1   8  -5 837.361 536.932   4
  -1   8  -6 7243.50 961.720   4
  -1   8  -7 14277.9 1299.04   4
  -1   8  -8 3823.33 826.840   4
   1   9  -9 2060.93 829.269   4
   1   9  -8 4357.17 885.127   4
   1   9  -7 9368.68 1108.63   4
   1   9  -6 2268.91 620.672   4
   1   9  -5 9570.22 978.447   4
   1   9  -4 2985.33 613.276   4
  -1   9   3 36686.1 1025.77   1
   1   9  -3 36165.6 1501.27   4
  -1   9   2 73060.9 1931.36   1
   1   9  -2 69869.1 2475.71   2
   1   9  -2 74375.8 2147.87   4
  -1   9   1 14518.1 759.199   1
   1   9  -1 13390.9 986.129   2
  -1   9   1 12895.0 904.974   2
   1   9  -1 12735.9 651.428   4
  -1   9   0 6508.28 316.880   5
   1   9   0 7428.28 535.938   5
  -1   9   0 6639.69 324.918   4
   1   9   0 7320.05 779.732   2
  -1   9   0 7837.32 744.137   2
  -1   9  -1 28942.4 1013.60   5
  -1   9  -1 26917.3 1345.76   2
   1   9   1 28567.9 1048.82   5
  -1   9  -1 28007.9 991.582   4
   1   9   1 27453.8 1405.57   2
   1   9   2 14324.2 737.660   5
  -1   9  -2 15707.9 1107.27   2
  -1   9  -2 13419.8 783.526   4
  -1   9  -2 13009.2 758.523   5
   1   9   3 9176.61 660.954   5
  -1   9  -3 9430.93 756.359   4
   1   9   4 9604.10 742.376   5
  -1   9  -4 9456.87 874.080   4
  -1   9  -5 19095.0 1320.38   4
   1   9   5 19305.1 1123.82   5
  -1   9  -6 4012.43 721.500   4
  -1   9  -7 8777.33 1107.01   4
  -1   9  -8 3926.82 920.103   4
   1  10  -8 1971.45 735.840   4
   1  10  -7 1606.98 687.132   4
   1  10  -6 5210.80 813.272   4
   1  10  -5 14483.1 1161.60   4
   1  10  -4 10739.0 921.817   4
   1  10  -3 5811.54 898.593   2
  -1  10   3 5661.17 370.419   1
   1  10  -3 4813.30 599.514   4
  -1  10   2 36093.0 1235.81   1
   1  10  -2 35184.1 1729.84   2
   1  10  -2 36796.4 1377.70   4
  -1  10   1 51526.1 1964.67   2
   1  10  -1 48720.8 1987.78   2
   1  10  -1 50954.0 1501.50   4
  -1  10   0 2439.91 196.685   5
   1  10   0 3275.42 660.740   2
  -1  10   0 2180.83 182.394   4
  -1  10   0 3375.96 632.817   2
   1  10   0 2485.26 360.691   5
   1  10   1 28585.8 1500.66   2
   1  10   1 27939.1 1077.51   5
  -1  10  -1 30248.8 1016.56   4
  -1  10  -1 29415.8 1042.24   5
  -1  10  -1 28264.6 1446.43   2
  -1  10  -2 595.573 241.538   5
   1  10   2 1398.70 298.963   5
  -1  10  -2 1512.10 646.031   2
  -1  10  -2 478.185 269.294   4
  -1  10  -3 7559.74 694.272   4
   1  10   3 7879.33 597.467   5
   1  10   4 3785.82 490.351   5
  -1  10  -4 3463.33 600.914   4
   1  10   5 9758.19 798.723   5
  -1  10  -5 11011.0 1016.15   4
  -1  10  -6 4037.05 765.991   4
  -1  10  -7 9770.73 1118.11   4
  -1  10  -8-39.7528 540.203   4
   1  11  -8 1908.88 731.131   4
   1  11  -7 5109.00 858.179   4
   1  11  -6 12955.4 1169.14   4
   1  11  -5 501.641 477.789   4
   1  11  -4 19815.8 1233.40   4
   1  11  -3 1855.82 449.510   4
   1  11  -3 2115.07 755.093   2
  -1  11   3 1560.58 237.631   1
   1  11  -2 69168.8 2072.16   4
  -1  11   2 68113.7 1969.18   1
   1  11  -2 66623.7 2586.42   2
   1  11  -1 9998.78 586.986   4
  -1  11   1 9069.05 869.926   2
   1  11  -1 8216.52 883.914   2
   1  11   0 1917.22 350.529   5
   1  11   0 2046.44 612.522   2
  -1  11   0 1734.69 165.166   5
  -1  11   0 1531.98 582.887   2
  -1  11   0 1117.36 126.823   4
  -1  11  -1 596.723 544.371   2
  -1  11  -1 583.927 195.405   5
   1  11   1 930.580 285.322   5
   1  11   1-176.543 552.609   2
  -1  11  -1 406.768 213.822   4
   1  11   2 843.673 294.485   5
  -1  11  -2 0.13385 283.480   4
  -1  11  -2 887.686 631.743   2
   1  11   3 1756.31 364.549   5
  -1  11  -3 1045.63 390.792   4
   1  11   4 20944.7 1048.97   5
  -1  11  -4 18630.9 1214.70   4
   1  11   5 9012.42 751.290   5
  -1  11  -5 7047.34 846.524   4
  -1  11  -6 1081.59 520.261   4
  -1  11  -7 1449.70 556.473   4
  -1  11  -8 5210.83 970.020   4
   1  12  -8-292.640 525.022   4
   1  12  -7-114.805 508.667   4
   1  12  -6 4405.71 793.205   4
   1  12  -5 22985.9 1441.07   4
   1  12  -4 11015.4 1213.28   2
   1  12  -4 13408.5 1022.84   4
   1  12  -3 1519.12 747.479   2
   1  12  -3 953.395 435.042   4
   1  12  -2 2492.62 424.591   4
   1  12  -2 2503.85 739.006   2
   1  12  -1 29187.1 1643.07   2
  -1  12   1 26814.3 1501.87   2
   1  12  -1 28422.0 1026.98   4
   1  12   0 16033.6 817.033   5
   1  12   0 15346.7 1185.81   2
  -1  12   0 15671.4 1171.01   2
  -1  12   0 12625.1 451.311   5
  -1  12  -1 281.297 584.919   2
  -1  12  -1 2132.41 280.969   4
   1  12   1 1938.90 327.014   5
  -1  12  -1 1774.17 270.158   5
   1  12   1 989.903 591.779   2
  -1  12  -2 7352.50 967.709   2
  -1  12  -2 7613.05 594.593   4
   1  12   2 7754.09 545.047   5
   1  12   3 382.002 237.371   5
  -1  12  -3 45.3754 317.675   4
   1  12   4 31432.6 1308.24   5
  -1  12  -4 28656.7 1514.03   4
  -1  12  -5 9771.83 982.390   4
  -1  12  -6 5287.57 838.752   4
  -1  12  -7 6029.96 940.841   4
  -1  12  -8 3449.37 833.538   4
   1  13  -8 659.020 601.344   4
   1  13  -7 4834.21 863.938   4
   1  13  -6 3294.80 678.612   4
   1  13  -5 7707.57 891.549   4
   1  13  -5 9037.79 1175.36   2
   1  13  -4 11137.8 943.544   4
   1  13  -4 10478.3 1181.26   2
   1  13  -3 17873.9 1425.18   2
   1  13  -3 19531.2 1119.05   4
   1  13  -2 35811.1 1953.80   2
   1  13  -2 37838.3 1416.22   4
  -1  13   1 8271.48 943.100   2
   1  13  -1 9027.54 1075.42   2
   1  13  -1 8418.50 532.290   4
   1  13   0 937.599 303.992   5
  -1  13   0 754.581 105.006   5
   1  13   0 960.951 666.000   2
  -1  13   0 1667.96 640.395   2
  -1  13   0 646.540 101.636   5
   1  13   1 14638.2 755.102   5
   1  13   1 12208.7 1169.32   2
  -1  13  -1 14316.6 630.732   4
  -1  13  -1 11672.3 1082.70   2
  -1  13  -2 23772.5 1562.74   2
   1  13   2 23866.2 985.630   5
  -1  13  -2 23817.0 1060.66   4
   1  13   3 1875.37 316.661   5
  -1  13  -3 3813.12 845.260   2
  -1  13  -3 2538.28 472.397   4
  -1  13  -4 5813.80 962.320   2
  -1  13  -4 5891.87 706.798   4
  -1  13  -5 4983.11 741.913   4
  -1  13  -6 15657.8 1331.88   4
  -1  13  -7 3857.47 805.660   4
  -1  13  -8 1109.73 670.069   4
   1  14  -8 50.0312 575.337   4
   1  14  -7 2154.45 682.983   4
   1  14  -6 4277.25 765.057   4
   1  14  -6 5206.15 1015.90   2
   1  14  -5 2088.70 839.036   2
   1  14  -5 1206.84 514.872   4
   1  14  -4 2091.74 538.694   4
   1  14  -4 3258.24 831.615   2
   1  14  -3 6506.85 1008.37   2
   1  14  -3 8214.83 721.214   4
   1  14  -2 317.376 285.835   4
   1  14  -2-267.994 681.505   2
   1  14  -1 22653.1 1568.33   2
  -1  14   1 21241.1 1444.58   2
   1  14   0 1700.15 353.887   5
  -1  14   0 1316.87 597.713   2
   1  14   0 2222.78 736.378   2
   1  14   1 1462.00 299.428   5
   1  14   1 1766.30 664.592   2
  -1  14  -1 714.182 588.334   2
  -1  14  -2 8868.89 1046.51   2
  -1  14  -2 10716.1 683.977   4
  -1  14  -3 24517.7 1221.85   4
  -1  14  -3 23229.2 1610.95   2
  -1  14  -4 11258.9 1240.02   2
  -1  14  -4 11063.0 927.866   4
  -1  14  -5 839.577 457.592   4
  -1  14  -6 2591.69 631.240   4
  -1  14  -7 3852.91 791.963   4
   1  15  -8 541.346 563.776   4
   1  15  -7 1751.19 663.487   4
   1  15  -6 6320.60 1092.03   2
   1  15  -6 4697.64 776.533   4
   1  15  -5 2243.15 541.527   4
   1  15  -5 2438.44 886.470   2
   1  15  -4 2745.93 820.796   2
   1  15  -4 3503.79 612.143   4
   1  15  -3 4045.85 859.831   2
   1  15  -2 8014.73 1068.21   2
  -1  15   1 10061.7 1065.13   2
   1  15  -1 14892.8 1339.92   2
   1  15   0 12692.6 764.469   5
   1  15   0 12604.1 1215.30   2
  -1  15   0 11782.4 1142.97   2
  -1  15  -1 4827.48 834.970   2
   1  15   1 3611.61 823.996   2
  -1  15  -2 1862.55 673.825   2
  -1  15  -3 1790.36 693.857   2
  -1  15  -4 17516.8 1501.70   2
  -1  15  -5 7125.38 1108.96   2
  -1  15  -5 7315.64 840.714   4
  -1  15  -6 8268.10 981.129   4
  -1  15  -7 1183.17 536.519   4
   1  16  -6 4279.78 1060.10   2
   1  16  -5 9802.44 1222.11   2
   1  16  -4 10822.9 1264.98   2
   1  16  -3 3784.07 868.207   2
   1  16  -2 1067.82 729.778   2
  -1  16   1 5244.40 838.348   2
   1  16  -1 7490.68 1022.13   2
  -1  16   0 2761.24 727.543   2
   1  16   0 2208.08 727.455   2
   1  16   1 2367.23 723.182   2
  -1  16  -1 2394.40 718.989   2
  -1  16  -2 9969.70 1120.79   2
  -1  16  -3 1115.56 606.458   2
  -1  16  -4 14872.5 1421.09   2
  -1  16  -5 6724.01 1128.25   2
  -1  16  -6 8810.77 1321.95   2
   1  17  -5 1540.58 807.657   2
   1  17  -4 4624.63 963.486   2
   1  17  -3 1659.02 747.582   2
   1  17  -2 14249.4 1402.78   2
   1  17  -1 765.190 641.316   2
  -1  17   1 495.538 568.533   2
   1  17   0 1142.27 652.266   2
  -1  17   0 2173.10 655.872   2
  -1  17  -1 5896.19 951.187   2
   1  17   1 5904.00 915.446   2
  -1  17  -2 3509.88 808.117   2
  -1  17  -3 60.8359 650.477   2
  -1  17  -4 4379.08 971.356   2
  -1  17  -5 5373.58 1041.29   2
   1  18  -4 914.481 621.143   2
   1  18  -3-213.455 644.200   2
   1  18  -2 4784.39 984.686   2
   1  18  -1 9946.90 1220.96   2
  -1  18   1 7866.49 1070.45   2
   1  18   0 2290.23 745.183   2
  -1  18   0 1589.01 692.314   2
   1  18   1 488.118 627.065   2
  -1  18  -1 1606.26 718.000   2
  -1  18  -2 3884.90 883.338   2
  -1  18  -3 3007.47 731.645   2
  -1  18  -4 4604.78 964.428   2
   1  19  -4 771.803 710.562   2
   1  19  -3 2354.80 725.864   2
   1  19  -2 2393.73 760.676   2
  -1  19   1 6597.09 1030.29   2
   1  19  -1 5880.15 1008.80   2
   1  19   0 9061.87 1196.03   2
  -1  19   0 9305.51 1131.57   2
   1  19   1 3361.13 840.360   2
  -1  19  -1 2374.94 758.816   2
  -1  19  -2 7290.96 1102.51   2
  -1  19  -3-2356.21 789.509   2
  -1  19  -4 2018.27 830.219   2
   1  20  -2 3157.14 806.901   2
  -1  20   1 4355.95 909.868   2
   1  20  -1 4404.88 973.499   2
  -1  20   0 8242.13 1156.32   2
   1  20   0 7931.10 1171.80   2
   1  20   1 1883.57 851.191   2
  -1  20  -1 764.002 641.198   2
  -1  20  -2 4401.90 963.826   2
  -1  20  -3 184.432 686.704   2
  -1  21   1 1191.52 576.747   2
  -1  21   0 148.782 568.397   2
  -1  21  -1 3876.83 941.416   2
  -2 -22   1 2003.93 644.626   1
   2 -22   1 2924.25 739.060   1
  -2 -21   2 766.578 475.563   1
  -2 -21   1 3568.04 721.833   1
   2 -21   1 6246.52 984.822   1
   2 -21   2 2046.50 623.230   1
  -2 -20   3 1944.75 702.471   1
  -2 -20   2 6899.18 1013.15   1
  -2 -20   1 7331.03 993.778   1
   2 -20   0 1147.08 520.079   1
  -2 -20   0 1116.95 527.067   1
   2 -20   1 1037.97 580.622   1
   2 -20   2 6447.48 992.742   1
  -2 -19   4 3791.46 914.328   1
  -2 -19   3 10323.9 1222.47   1
  -2 -19   2 1765.14 593.556   1
  -2 -19   1 380.677 488.328   1
  -2 -19   0 7873.13 962.455   1
   2 -19   0 9037.87 1034.75   1
   2 -19   1 4559.33 813.173   1
   2 -19   2 682.166 568.201   1
   2 -19   3 837.379 591.398   1
  -2 -18   4 2393.25 712.481   1
  -2 -18   3 3857.13 874.064   1
  -2 -18   2 6776.15 961.886   1
  -2 -18   1 7699.50 970.643   1
   2 -18  -1 7115.80 842.049   1
  -2 -18   0 4214.29 730.795   1
   2 -18   0 5086.51 781.578   1
   2 -18   1 2656.03 645.756   1
  -2 -18  -1 2565.15 578.966   1
   2 -18   2 2539.49 699.338   1
   2 -18   3 7123.38 1040.05   1
   2 -18   4 244.458 527.073   1
  -2 -17   5 1876.36 681.224   1
  -2 -17   4 7072.05 1011.32   1
  -2 -17   3 19091.7 1564.22   1
  -2 -17   2 587.009 556.755   1
  -2 -17   1 3307.81 713.929   1
   2 -17  -1 4555.41 698.013   1
  -2 -17   0 9436.23 979.739   1
   2 -17   0 10866.2 1053.64   1
   2 -17   1 8685.71 1017.94   1
  -2 -17  -1 9876.67 960.321   1
   2 -17   2 554.561 518.026   1
   2 -17   3 1463.53 610.476   1
   2 -17   4 7508.60 1096.31   1
  -2 -16   6 2249.57 786.528   1
  -2 -16   5 8076.02 1127.44   1
  -2 -16   4 359.777 547.417   1
  -2 -16   3 4956.30 884.666   1
  -2 -16   2 11739.5 1129.96   1
   2 -16  -2 11425.9 922.634   1
   2 -16  -1 9815.65 922.061   1
  -2 -16   1 8244.97 944.944   1
   2 -16   0 4589.07 718.041   1
  -2 -16   0 5058.46 739.511   1
  -2 -16  -1 3693.55 621.105   1
   2 -16   1 3995.71 721.879   1
   2 -16   2 9746.01 1092.47   1
  -2 -16  -2 10095.0 876.194   1
   2 -16   3 9749.14 1156.68   1
   2 -16   4 1558.64 672.191   1
   2 -16   5 41.4126 544.377   1
  -2 -15   6 2924.57 831.716   1
  -2 -15   5 1237.15 561.730   1
  -2 -15   4 394.286 509.778   1
  -2 -15   3 7352.18 956.685   1
  -2 -15   2 4771.97 799.805   1
   2 -15  -2 4438.85 586.950   1
  -2 -15   1 5102.02 765.906   1
   2 -15  -1 5297.39 689.920   1
   2 -15   0 10125.3 982.797   1
  -2 -15   0 8566.62 917.431   1
  -2 -15  -1 5976.66 711.709   1
   2 -15   1 5839.11 797.706   1
  -2 -15  -2 789.153 312.732   1
   2 -15   2 422.126 469.258   1
   2 -15   3 5517.44 887.123   1
   2 -15   4 17636.3 1514.85   1
   2 -15   5 18585.2 1617.36   1
   2 -15   6 2317.59 774.942   1
  -2 -14   7 1852.45 695.503   1
  -2 -14   6 791.005 578.255   1
  -2 -14   5 8027.41 1050.88   1
  -2 -14   4 3069.53 759.335   1
  -2 -14   3 1482.02 568.621   1
   2 -14  -3 2243.17 375.163   1
   2 -14  -2 23244.4 1236.40   1
  -2 -14   2 24004.9 1557.95   1
   2 -14  -1 34315.4 1617.14   1
  -2 -14   1 31493.8 1733.06   1
  -2 -14   0 3499.88 617.911   1
   2 -14   0 3349.28 616.963   1
   2 -14   1 22247.5 1457.38   1
  -2 -14  -1 20626.0 1252.87   1
   2 -14   2 11357.8 1101.40   1
  -2 -14  -2 10129.5 834.911   1
   2 -14   3 15014.8 1296.65   1
  -2 -14  -3 14089.5 885.956   1
   2 -14   4 2917.81 712.794   1
   2 -14   5 4700.73 845.410   1
   2 -14   6 9651.47 1232.02   1
  -2 -13   7 56.3710 484.092   1
  -2 -13   6 997.932 590.373   1
  -2 -13   5 13777.0 1311.03   1
  -2 -13   4 17644.7 1392.87   1
  -2 -13   3 7826.21 958.103   1
   2 -13  -3 7979.85 635.820   1
  -2 -13   2 14029.3 1172.44   1
   2 -13  -2 14800.1 943.167   1
   2 -13  -1 7901.11 774.534   1
  -2 -13   1 7269.94 840.477   1
   2 -13   0 12174.2 1015.52   1
  -2 -13   0 11624.6 970.173   1
   2 -13   1 8985.50 955.333   1
  -2 -13  -1 9995.12 856.532   1
   2 -13   2 17211.7 1310.99   1
  -2 -13  -2 16184.9 997.268   1
   2 -13   3 872.951 525.204   1
  -2 -13  -3 871.950 315.904   1
   2 -13   4 11156.5 1189.72   1
   2 -13   5 11425.1 1244.96   1
   2 -13   6 1943.15 630.278   1
  -2 -13  -6 613.050 661.928   3
   2 -13   7 3694.01 842.020   1
  -2 -13  -7 2666.73 924.803   3
  -2 -12   8-42.6443 550.438   1
   2 -12  -7 3069.89 718.826   3
  -2 -12   7 3889.68 794.075   1
  -2 -12   6 6815.67 964.074   1
  -2 -12   5 11425.6 1194.06   1
  -2 -12   4 1682.19 602.009   1
  -2 -12   3 658.224 538.942   1
  -2 -12   2 67894.1 2638.22   1
   2 -12  -2 71500.7 2251.64   1
   2 -12  -1 12145.3 895.714   1
  -2 -12   1 11188.3 711.789   4
  -2 -12   1 13205.8 1052.65   1
   2 -12   0 14268.7 1033.70   1
  -2 -12   0 13561.2 1025.83   1
  -2 -12   0 14262.8 741.553   4
   2 -12   1 10593.8 973.047   1
  -2 -12  -1 9090.43 813.777   1
  -2 -12  -1 11260.1 636.996   4
   2 -12   2 379.477 512.447   1
  -2 -12  -2 351.115 316.875   1
   2 -12   3 2822.52 656.863   1
  -2 -12  -3 3281.60 438.832   1
   2 -12   4 487.839 472.762   1
  -2 -12  -5 3532.80 522.391   4
   2 -12   5 3068.79 749.960   1
   2 -12   6 5905.84 942.409   1
  -2 -12  -6 6449.13 993.792   3
  -2 -12  -7 3308.80 909.538   3
   2 -12   7 2322.10 706.240   1
  -2 -11   8 6832.82 1049.99   1
   2 -11  -7 1353.28 563.575   3
  -2 -11   7 632.931 489.667   1
  -2 -11   6 9865.50 1120.35   1
   2 -11  -5 8609.07 667.208   4
  -2 -11   5 7050.90 943.866   1
  -2 -11   4 14125.8 1234.64   1
   2 -11  -4 15201.2 778.818   4
  -2 -11   3 27205.4 1606.44   1
  -2 -11   2 4014.60 700.299   1
   2 -11  -2 4087.09 496.990   1
  -2 -11   1 6047.76 734.139   1
  -2 -11   1 6111.98 527.857   4
   2 -11  -1 6075.44 627.262   1
   2 -11   0 25566.4 1351.72   1
  -2 -11   0 24626.2 1320.36   1
  -2 -11   0 26033.8 1055.59   4
   2 -11   1 13034.4 1035.43   1
  -2 -11  -1 13093.1 903.745   1
  -2 -11  -1 12265.3 681.729   4
   2 -11   2 7466.41 908.523   1
  -2 -11  -2 7449.01 658.408   1
  -2 -11  -2 7589.19 556.384   4
  -2 -11  -3 5253.90 517.405   1
   2 -11   3 4445.16 777.820   1
   2 -11   4 12577.8 1188.97   1
  -2 -11  -4 13675.3 717.634   1
   2 -11   5 2095.99 665.236   1
   2 -11   6 1575.66 644.742   1
  -2 -11  -6 311.373 643.138   3
  -2 -11  -6 881.199 426.431   4
  -2 -11  -7 159.472 678.786   3
   2 -11   7 2048.18 637.734   1
   2 -11   8 5596.12 969.770   1
  -2 -10   9 1921.00 683.119   1
  -2 -10   8 6086.30 950.149   1
  -2 -10   7 1891.16 618.836   1
   2 -10  -7 894.154 504.246   3
   2 -10  -7 1116.26 455.396   4
   2 -10  -6 1691.72 449.775   4
  -2 -10   6 2083.23 607.704   1
   2 -10  -5 5412.63 597.181   4
  -2 -10   5 4044.68 767.934   1
   2 -10  -4 1411.82 347.499   4
  -2 -10   4 656.447 526.145   1
  -2 -10   3 9993.10 946.229   1
  -2 -10   2 63229.6 2384.57   1
   2 -10  -2 66158.9 2031.52   1
  -2 -10   1 18087.2 1181.93   1
   2 -10  -1 21684.9 1103.04   1
  -2 -10   1 20110.2 955.010   4
   2 -10   0 23806.1 1261.23   1
  -2 -10   0 25374.0 1025.17   4
  -2 -10   0 22514.2 1216.76   1
   2 -10   1 23213.5 1307.40   1
  -2 -10  -1 20366.6 1097.48   1
  -2 -10  -1 20426.2 892.828   4
   2 -10   2 9335.54 933.588   1
  -2 -10  -2 8919.21 688.274   1
   2 -10   3 27246.5 1596.28   1
  -2 -10  -3 28712.9 1172.58   1
   2 -10   4 4339.02 797.747   1
  -2 -10  -4 4598.81 423.537   1
   2 -10   5 8480.31 1032.16   1
   2 -10   6 3691.74 741.282   1
  -2 -10  -6 3529.97 869.926   3
   2 -10   7 6281.94 950.386   1
  -2 -10  -7 7713.45 1194.20   3
  -2 -10  -7 6954.44 871.806   4
   2 -10   8 2668.44 804.886   1
  -2 -10  -8 3329.15 994.936   3
  -2  -9   9 1714.09 597.194   1
   2  -9  -8 5577.05 821.667   4
   2  -9  -8 6209.12 851.440   3
  -2  -9   8 4013.01 806.231   1
   2  -9  -7 1745.07 508.251   4
  -2  -9   7 1025.28 558.558   1
   2  -9  -7 1901.46 550.125   3
   2  -9  -6 8186.94 823.358   3
   2  -9  -6 7657.37 766.432   4
  -2  -9   6 6346.67 876.517   1
  -2  -9   5 13737.6 1187.47   1
   2  -9  -5 13709.8 920.372   4
   2  -9  -4 10982.2 727.709   4
  -2  -9   4 11852.7 1070.67   1
   2  -9  -4 12226.5 603.720   5
   2  -9  -3 14068.2 521.103   5
  -2  -9   3 14931.0 1110.05   1
   2  -9  -3 15392.9 740.468   4
  -2  -9   2 38472.6 1743.55   1
   2  -9  -2 42369.8 1470.65   1
  -2  -9   1 14709.1 1008.48   1
  -2  -9   1 15976.3 831.919   4
   2  -9  -1 14488.8 878.578   1
   2  -9   0 10825.1 834.625   1
  -2  -9   0 10819.9 821.201   1
  -2  -9   0 11639.1 666.982   4
   2  -9   1 27359.8 1401.68   1
  -2  -9  -1 26969.1 1227.29   1
  -2  -9  -1 27770.9 1064.80   4
   2  -9   2 16335.7 1130.63   1
  -2  -9  -2 15257.8 853.599   1
   2  -9   3 14413.3 1154.47   1
  -2  -9  -3 15675.2 809.171   1
   2  -9   4 17132.4 1294.13   1
  -2  -9  -4 19179.0 855.305   1
  -2  -9  -4 20419.8 887.289   1
   2  -9   5 25393.8 1644.72   1
  -2  -9  -5 28611.1 1802.12   3
   2  -9   6 1482.60 616.024   1
  -2  -9  -6 2640.46 821.294   3
  -2  -9  -6 1508.78 505.689   4
   2  -9   7 913.760 572.831   1
  -2  -9  -7 1930.83 777.977   3
  -2  -9  -7 1323.87 494.276   4
  -2  -9  -8 4753.06 1025.82   3
   2  -9   8 5127.23 909.501   1
  -2  -9  -8 4129.13 790.518   4
   2  -8  -9 422.481 510.573   4
  -2  -8   9 66.4257 426.493   1
   2  -8  -8 4521.77 770.285   4
   2  -8  -8 4342.98 765.004   3
  -2  -8   8 3415.26 732.892   1
   2  -8  -7 4315.29 708.951   4
   2  -8  -7 4073.35 659.243   3
  -2  -8   7 5325.35 832.545   1
   2  -8  -6 6554.52 750.997   4
   2  -8  -6 6359.20 732.139   3
  -2  -8   6 6639.29 877.607   1
  -2  -8   5 10912.1 1068.11   1
   2  -8  -5 11664.3 860.434   4
   2  -8  -4 11298.0 769.201   4
  -2  -8   4 11037.6 997.207   1
   2  -8  -4 10779.9 610.141   5
   2  -8  -3 4940.60 455.543   4
  -2  -8   3 3967.12 668.467   1
   2  -8  -2 17508.0 554.173   5
  -2  -8   2 19088.0 1133.99   1
   2  -8  -2 21640.8 936.745   1
  -2  -8   1 12202.1 884.266   1
   2  -8  -1 15086.4 828.289   2
   2  -8  -1 11203.5 419.618   5
  -2  -8   1 12890.6 742.389   4
   2  -8  -1 12701.6 774.183   1
   2  -8   0 17411.3 680.349   5
  -2  -8   0 17838.3 995.258   1
   2  -8   0 16967.0 996.594   1
  -2  -8   0 18314.9 843.020   4
   2  -8   1 751.081 446.288   1
  -2  -8  -1 1161.96 261.105   4
   2  -8   1 703.180 245.016   5
  -2  -8  -1 770.103 332.786   1
   2  -8   2 6450.52 770.616   1
  -2  -8  -2 6656.33 564.671   1
   2  -8   3 5578.42 784.519   1
  -2  -8  -3 5250.71 489.556   1
   2  -8   4 7215.84 888.505   1
  -2  -8  -4 9481.86 595.003   1
   2  -8   5 11614.6 1074.79   1
  -2  -8  -5 9683.88 1064.72   3
   2  -8   6 10420.7 1073.88   1
  -2  -8  -6 12497.1 1253.02   3
  -2  -8  -6 12217.2 1088.56   4
   2  -8   7 2775.41 688.097   1
  -2  -8  -7 3447.66 707.722   4
  -2  -8  -7 4373.96 942.986   3
  -2  -8  -8 6536.39 1092.09   3
   2  -8   8 6304.61 980.502   1
  -2  -8  -8 6346.26 940.961   4
  -2  -8  -9 1031.78 629.674   4
   2  -8   9 2419.54 715.201   1
   2  -7 -10 2216.64 756.283   4
  -2  -7   9 110.881 420.462   1
   2  -7  -9 341.663 499.247   4
  -2  -7   8 11891.6 1165.74   1
   2  -7  -8 16105.1 1211.32   3
   2  -7  -8 14761.8 1267.52   4
   2  -7  -7 7100.96 870.467   4
  -2  -7   7 5164.65 780.722   1
   2  -7  -7 7025.60 813.431   3
   2  -7  -6 303.938 416.970   4
   2  -7  -6 897.773 421.366   3
  -2  -7   6 465.587 434.428   1
   2  -7  -5 2384.43 551.938   4
  -2  -7   5 1350.45 508.962   1
   2  -7  -4 2534.25 431.059   4
  -2  -7   4 2584.75 571.805   1
  -2  -7   3 25278.9 1347.45   1
   2  -7  -3 26601.2 1067.43   4
   2  -7  -2 10070.3 691.048   2
   2  -7  -2 8865.99 410.551   5
  -2  -7   2 8237.65 785.171   1
  -2  -7   1 9891.90 638.094   4
  -2  -7   1 8852.58 750.154   1
   2  -7  -1 9505.42 417.882   5
   2  -7  -1 10816.3 670.341   2
   2  -7  -1 9815.66 683.166   1
   2  -7   0 8660.22 698.016   1
   2  -7   0 8099.70 462.110   5
  -2  -7   0 8263.37 681.854   1
  -2  -7   0 7522.08 529.611   4
   2  -7   1 24994.4 1236.06   1
   2  -7   1 25902.0 1019.49   5
  -2  -7  -1 24464.9 1096.32   1
   2  -7   2 3835.21 603.111   1
   2  -7   2 3811.55 454.129   5
   2  -7   3 22980.6 1338.84   1
   2  -7   4 15220.7 1179.49   1
  -2  -7  -4 16838.7 793.071   1
   2  -7   5 1317.15 507.319   1
  -2  -7  -5 150.256 664.029   3
   2  -7   6 2129.52 609.273   1
  -2  -7  -6 2878.02 765.665   3
  -2  -7  -7 3338.25 920.096   3
  -2  -7  -7 3448.64 738.475   4
   2  -7   7 1533.26 576.069   1
  -2  -7  -8 7617.90 1013.36   4
  -2  -7  -8 9222.61 1239.12   3
   2  -7   8 9103.51 1096.81   1
  -2  -7  -9 2717.29 792.778   4
   2  -7   9 2880.82 738.968   1
   2  -6 -10 1663.07 677.473   4
   2  -6  -9 5194.35 876.148   4
  -2  -6   9 4578.10 755.308   1
   2  -6  -8 4802.77 831.676   4
  -2  -6   8 5351.56 807.128   1
   2  -6  -7 3597.70 649.888   3
   2  -6  -7 3124.21 625.372   4
  -2  -6   7 2410.12 589.455   1
   2  -6  -6 12969.5 954.452   3
  -2  -6   6 12247.5 1065.24   1
   2  -6  -6 13567.0 1069.35   4
   2  -6  -5 700.106 435.625   4
  -2  -6   5 726.705 438.349   1
   2  -6  -5 802.815 389.195   3
   2  -6  -4 3433.47 502.946   4
  -2  -6   4 2342.74 566.058   1
  -2  -6   3 14463.9 979.169   1
   2  -6  -3 15255.0 804.278   4
  -2  -6   2 24311.5 1244.30   1
   2  -6  -2 24069.8 952.780   4
   2  -6  -2 25984.8 1042.76   2
  -2  -6   1 62013.3 2068.14   1
   2  -6  -1 66391.4 1845.39   2
  -2  -6   1 67625.1 1960.23   4
   2  -6  -1 66692.8 1614.13   5
   2  -6  -1 65944.3 1952.95   1
   2  -6   0 9211.47 699.478   1
  -2  -6   0 8338.84 654.863   1
  -2  -6   0 8650.13 572.444   4
   2  -6   0 8850.49 496.768   5
  -2  -6   0 9454.80 668.369   2
   2  -6   1 23793.8 1176.38   1
  -2  -6  -1 23604.9 1066.82   5
   2  -6   1 22096.8 945.285   5
   2  -6   2 18035.9 1079.46   1
   2  -6   2 19343.0 981.184   5
   2  -6   3 49284.9 1827.79   5
   2  -6   3 45924.6 1896.64   1
   2  -6   4 8282.70 883.316   1
  -2  -6  -4 9105.40 583.641   1
  -2  -6  -4 8272.80 954.715   3
  -2  -6  -5 6199.68 478.005   1
  -2  -6  -5 5417.61 903.123   3
   2  -6   5 6124.01 789.186   1
  -2  -6  -6 19845.7 1505.25   3
   2  -6   6 19961.7 1400.25   1
   2  -6   7 10880.5 1104.21   1
  -2  -6  -7 14560.7 1386.83   3
  -2  -6  -7 12030.3 1195.27   4
  -2  -6  -8 7205.89 984.284   4
   2  -6   8 7218.30 976.985   1
  -2  -6  -9 508.019 509.625   4
   2  -6   9 1136.44 577.383   1
   2  -5 -10 666.775 602.113   4
   2  -5  -9 2142.17 674.815   4
  -2  -5   9 1634.70 546.184   1
   2  -5  -8 10488.3 1122.06   4
  -2  -5   8 8914.63 950.537   1
   2  -5  -7 4364.62 763.675   4
  -2  -5   7 3433.05 619.862   1
  -2  -5   6 6845.51 805.597   1
   2  -5  -6 7844.07 850.484   4
   2  -5  -6 9622.10 826.805   3
   2  -5  -5 3911.61 615.138   4
   2  -5  -5 4671.47 562.450   3
  -2  -5   5 4471.17 642.574   1
  -2  -5   4 5478.64 688.976   1
   2  -5  -4 5409.36 583.884   4
  -2  -5   3 55725.5 1995.90   1
   2  -5  -3 58583.0 1823.61   4
   2  -5  -2 49949.6 1530.57   4
   2  -5  -2 52496.6 1534.48   2
  -2  -5   2 49192.9 1791.16   1
   2  -5  -1 15738.2 627.004   5
   2  -5  -1 15374.7 681.289   2
  -2  -5   1 15129.0 891.060   1
   2  -5  -1 16338.4 820.859   1
  -2  -5   1 17386.7 839.409   4
   2  -5   0 132185. 3010.73   5
  -2  -5   0 132423. 3168.61   4
  -2  -5   0 134910. 3258.06   2
   2  -5   0 130552. 3289.24   1
   2  -5   1 13265.2 733.072   5
  -2  -5  -1 14427.6 801.297   2
  -2  -5  -1 14627.1 803.754   5
   2  -5   1 13170.9 854.876   1
   2  -5   2 14053.7 931.656   1
   2  -5   2 13383.0 833.672   5
   2  -5   3 28517.9 1446.01   1
   2  -5   3 29733.0 1405.31   5
  -2  -5  -3 34939.5 1220.77   1
  -2  -5  -4 44631.6 1444.03   1
  -2  -5  -4 39680.8 1879.56   3
   2  -5   4 38616.7 1775.08   1
   2  -5   4 42734.5 1835.69   5
   2  -5   5 36663.1 1834.22   1
  -2  -5  -5 40952.9 1395.12   1
  -2  -5  -5 43514.2 2066.54   3
   2  -5   6 21572.7 1404.57   1
  -2  -5  -6 21862.8 1569.49   3
  -2  -5  -7 2067.90 664.477   4
   2  -5   7 1500.15 496.323   1
  -2  -5  -8 3278.02 750.963   4
   2  -5   8 3633.34 697.719   1
  -2  -5  -9 4560.19 966.304   4
   2  -5   9 4014.86 822.845   1
   2  -4 -10 1312.77 703.581   4
   2  -4  -9 5193.24 894.566   4
   2  -4  -8 5202.20 900.987   4
  -2  -4   8 4569.05 729.439   1
   2  -4  -7 10577.7 1026.24   4
  -2  -4   7 9530.78 904.912   1
   2  -4  -6 27865.4 1313.58   3
  -2  -4   6 25259.3 1414.91   1
   2  -4  -6 26780.5 1509.79   4
   2  -4  -5 26110.9 1146.39   3
   2  -4  -5 24117.4 1325.53   4
  -2  -4   5 22761.5 1271.97   1
   2  -4  -4 18157.8 834.029   3
  -2  -4   4 16195.1 1033.43   1
   2  -4  -4 17797.8 1023.77   4
  -2  -4   3 16968.3 994.319   1
   2  -4  -3 17896.1 928.770   4
  -2  -4   2 66044.6 1976.40   4
   2  -4  -2 64221.8 1712.88   2
  -2  -4   2 62115.5 1998.76   1
   2  -4  -2 62542.1 1811.64   4
   2  -4  -1 26488.1 896.652   5
   2  -4  -1 25213.7 836.426   2
  -2  -4   1 26806.1 1150.74   1
  -2  -4   1 27941.8 1073.35   4
   2  -4   0 76803.4 1966.28   5
  -2  -4   0 77717.2 2039.18   2
  -2  -4   0 76010.7 2072.04   4
   2  -4   0 75327.6 2165.09   1
  -2  -4  -1 174548. 4053.39   5
   2  -4   1 166277. 3953.37   5
   2  -4   1 170352. 4123.23   1
  -2  -4  -1 178931. 3991.71   2
   2  -4   2 39670.8 1584.01   1
   2  -4   2 43019.4 1529.93   5
   2  -4   3 27785.3 1358.96   1
  -2  -4  -3 28966.4 1433.58   3
   2  -4   3 29449.1 1345.74   5
  -2  -4  -3 30345.9 1134.88   1
   2  -4   4 12618.4 961.430   1
  -2  -4  -4 14577.3 763.079   1
  -2  -4  -4 13367.2 1097.28   3
   2  -4   4 11012.4 939.336   5
  -2  -4  -5 1132.90 712.508   3
  -2  -4  -5 360.681 223.424   1
   2  -4   5 414.490 431.882   1
   2  -4   6 15128.6 1160.56   1
  -2  -4  -6 19872.2 1510.96   3
  -2  -4  -7 4433.23 832.256   4
   2  -4   7 3549.88 669.901   1
  -2  -4  -8 5136.14 873.405   4
   2  -4   8 6324.30 872.938   1
  -2  -4  -9 5036.95 979.223   4
   2  -3 -10 1336.33 743.233   4
   2  -3  -9 1358.38 645.874   4
  -2  -3   8 7729.07 823.917   1
   2  -3  -8 10208.3 1150.20   4
   2  -3  -7 13792.2 1188.42   4
  -2  -3   7 14552.8 1074.75   1
  -2  -3   6 14140.5 1033.44   1
   2  -3  -6 14511.5 1136.31   4
  -2  -3   5 16166.2 1039.31   1
   2  -3  -5 17336.1 925.748   3
   2  -3  -5 16466.2 1124.00   4
   2  -3  -4 7073.53 699.348   4
   2  -3  -4 8145.34 551.521   3
  -2  -3   4 7273.50 676.298   1
  -2  -3   3 95560.1 2710.95   1
   2  -3  -3 99749.0 2692.17   4
  -2  -3   2 2414.11 403.542   4
   2  -3  -2 2431.08 404.885   4
  -2  -3   2 2436.12 472.124   1
   2  -3  -1 8497.39 500.609   5
   2  -3  -1 7246.34 341.486   2
  -2  -3   1 8131.22 585.713   4
  -2  -3   0 80830.4 1985.75   2
   2  -3   0 78221.3 2020.75   5
  -2  -3   0 78252.1 2104.99   4
   2  -3   0 78674.5 2194.02   1
   2  -3   1 9199.19 620.117   5
  -2  -3  -1 7902.03 541.350   2
  -2  -3  -1 8990.18 616.070   5
   2  -3   1 8579.30 680.939   1
   2  -3   2 75298.8 2278.95   1
  -2  -3  -2 75294.6 2279.24   3
   2  -3   2 75144.0 2251.03   5
  -2  -3  -3 363.335 207.081   1
  -2  -3  -3 751.775 525.268   3
   2  -3   3 415.530 362.007   5
   2  -3   3 565.283 373.160   1
  -2  -3  -4 6893.52 537.861   1
  -2  -3  -4 7259.79 863.248   3
   2  -3   4 5640.33 726.418   5
   2  -3   4 6194.56 693.332   1
  -2  -3  -5 19746.9 1380.02   3
   2  -3   5 17208.7 1268.63   5
   2  -3   5 17223.2 1151.46   1
   2  -3   6 942.912 462.156   1
  -2  -3  -7 2174.74 617.336   4
   2  -3   7 2227.40 589.325   1
   2  -3   8 5219.40 761.217   1
  -2  -3  -8 5146.64 853.491   4
  -2  -3  -9 2796.71 812.843   4
   2  -2  -9 2595.30 739.637   4
  -2  -2   8 784.431 398.641   1
   2  -2  -8 903.637 572.788   4
   2  -2  -7 15305.3 1247.88   4
  -2  -2   7 14331.0 1028.82   1
  -2  -2   6 23625.4 1251.84   1
   2  -2  -6 22632.1 1443.05   4
   2  -2  -5 5220.19 736.918   4
  -2  -2   5 5089.30 512.562   3
  -2  -2   5 5355.50 580.055   1
   2  -2  -4 8822.21 782.702   4
  -2  -2   4 7693.89 667.481   1
   2  -2  -3 15577.5 586.520   3
  -2  -2   3 14971.3 849.850   1
   2  -2  -3 16565.0 937.306   4
  -2  -2   2 14657.3 810.655   4
  -2  -2   2 13682.7 806.841   1
   2  -2  -2 14556.8 783.529   4
   2  -2  -1 25282.5 924.564   5
  -2  -2   1 23749.9 981.721   4
  -2  -2   0 39847.7 1314.86   5
  -2  -2   0 38836.0 1089.89   2
   2  -2   0 37866.6 1236.78   5
  -2  -2  -1 45612.3 1474.37   3
  -2  -2  -1 48196.3 1540.10   5
   2  -2   1 46263.6 1508.10   5
   2  -2   1 46056.0 1573.87   1
   2  -2   2 7417.29 652.440   5
  -2  -2  -2 6230.74 643.205   3
  -2  -2  -2 9354.41 682.904   5
   2  -2   2 8451.17 643.499   3
   2  -2   2 7464.25 638.167   1
  -2  -2  -2 8173.86 571.654   1
  -2  -2  -3 60249.5 1783.48   1
  -2  -2  -3 58513.7 2065.23   3
   2  -2   3 54568.5 1989.54   5
   2  -2   3 52643.4 1882.40   1
  -2  -2  -4 4153.41 761.910   3
   2  -2   4 2911.54 587.548   5
   2  -2   4 3190.72 542.951   1
   2  -2   5 14297.3 1138.40   5
  -2  -2  -5 13550.0 1252.18   3
   2  -2   5 12844.7 976.024   1
   2  -2   6 1422.45 474.551   1
  -2  -2  -7 4691.02 824.928   4
   2  -2   7 4372.41 676.333   1
  -2  -2  -8 360.047 593.903   4
   2  -2   8 1198.38 487.837   1
  -2  -2  -9 4714.85 891.483   4
   2  -1  -9 1248.93 671.889   4
  -2  -1   8 3321.71 540.024   1
   2  -1  -8 4787.52 889.039   4
   2  -1  -7 7648.92 975.434   4
  -2  -1   7 8197.88 749.938   1
  -2  -1   6 14056.7 932.514   1
   2  -1  -6 13293.4 1115.83   4
   2  -1  -5-26.2508 486.040   4
  -2  -1   5 290.464 308.104   1
  -2  -1   5-394.600 316.328   3
  -2  -1   4 32488.3 1313.91   1
  -2  -1   4 35983.8 1164.29   3
   2  -1  -4 35428.4 1533.02   4
   2  -1  -3 23671.0 1136.90   4
  -2  -1   3 23743.5 1026.92   1
  -2  -1   2 31159.2 1200.83   4
   2  -1  -2 29585.1 1182.33   4
  -2  -1   1 54900.2 1630.10   4
   2  -1  -1 53469.4 1604.97   4
  -2  -1   0 230154. 4722.23   3
   2  -1   0 224183. 4700.80   3
  -2  -1   0 229172. 4977.30   5
   2  -1   0 230888. 4930.13   5
  -2  -1   0 229561. 4571.24   2
  -2  -1  -1 48411.2 1539.58   3
   2  -1   1 50823.2 1525.80   3
   2  -1   1 53180.2 1629.93   5
  -2  -1  -1 51766.7 1616.83   5
   2  -1   2 58117.7 1837.57   3
  -2  -1  -2 56247.1 1869.51   3
   2  -1   2 57753.1 1889.10   5
  -2  -1  -2 61583.3 1896.27   5
   2  -1   2 54897.1 1822.42   1
  -2  -1  -2 58772.1 1758.85   1
  -2  -1  -3 28248.5 1133.96   1
  -2  -1  -3 24849.5 1286.15   3
   2  -1   3 27146.9 1299.97   5
   2  -1   3 25118.1 1172.49   1
   2  -1   4 3205.84 591.620   5
   2  -1   4 2829.32 479.314   1
   2  -1   5 41552.1 1917.72   5
   2  -1   5 40000.1 1690.41   1
   2  -1   6 10032.5 870.661   1
   2  -1   7 2328.09 528.791   1
  -2  -1  -7 3094.21 790.265   4
  -2  -1  -8 4804.79 935.693   4
  -2  -1  -9 4362.77 951.212   4
   2   0  -9 11698.8 1261.74   4
   2   0  -8 10235.7 1164.23   4
  -2   0   7 578.053 340.080   1
   2   0  -7 213.999 484.472   4
  -2   0   6 824.752 349.865   1
   2   0  -6 1429.70 656.639   4
  -2   0   5 6425.65 595.213   1
   2   0  -5 6358.40 772.660   4
   2   0  -4 500.601 472.720   4
  -2   0   4 928.864 362.809   1
  -2   0   4 632.476 210.007   3
   2   0  -3 1878.25 464.660   4
  -2   0   3 1569.35 191.076   3
  -2   0   3 1536.98 353.861   1
  -2   0   2 443.184 315.469   4
   2   0  -2-102.981 378.360   4
  -2   0   1 7054.68 521.705   4
   2   0  -1 7576.43 589.864   4
   2   0   0 148.092 259.210   3
  -2   0   0 810.098 307.610   5
  -2   0   0 1205.97 288.029   3
  -2   0   0 552.310 120.577   2
   2   0   0 867.728 380.953   5
   2   0   1 10470.2 628.122   3
  -2   0  -1 12133.3 684.789   3
  -2   0  -1 11239.2 678.048   5
   2   0   1 12157.2 745.907   5
  -2   0  -1 11687.9 688.875   1
   2   0   2 93256.0 2582.03   3
  -2   0  -2 95878.5 2508.25   1
  -2   0  -2 94313.6 2612.15   5
   2   0   2 91811.4 2608.04   5
   2   0   3 156194. 4004.26   5
   2   0   3 151839. 3787.13   1
   2   0   4 68762.9 2387.73   5
   2   0   4 67167.7 2164.72   1
   2   0   5 2999.02 640.765   5
   2   0   5 3288.15 523.660   1
   2   0   6 27907.4 1660.79   5
   2   0   6 29003.5 1429.50   1
   2   0   7 861.310 417.105   1
  -2   0  -7 922.482 545.585   4
  -2   0  -8 7743.15 1045.09   4
  -2   0  -9 5467.24 1046.64   4
   2   1  -9 92.0857 545.902   4
   2   1  -8 3553.37 760.317   4
  -2   1   7 8384.88 675.057   1
   2   1  -7 8253.00 998.919   4
  -2   1   6 15191.0 869.576   1
   2   1  -6 13589.9 1161.68   4
   2   1  -5 396.867 523.589   4
  -2   1   5 293.822 294.866   1
  -2   1   4 32915.0 1204.15   1
   2   1  -4 31833.7 1509.83   4
  -2   1   3 22806.1 952.055   1
   2   1  -3 22793.5 1165.20   4
   2   1  -2 28628.0 1205.03   4
  -2   1   2 30158.8 1150.22   4
  -2   1   1 52602.3 1575.36   4
   2   1  -1 53152.8 1265.17   2
   2   1  -1 53657.6 1631.08   4
  -2   1   0 221576. 4872.73   5
   2   1   0 232390. 4953.69   5
  -2   1  -1 50667.0 1604.15   5
   2   1   1 50435.3 1646.11   5
  -2   1  -1 53712.2 1623.42   1
  -2   1  -2 60606.9 1844.72   1
  -2   1  -2 61732.7 1931.05   5
   2   1   2 57135.9 1909.04   5
   2   1   3 28307.7 1340.65   5
   2   1   4 2833.24 559.147   5
   2   1   4 3018.96 450.362   1
   2   1   5 42893.3 1943.20   5
   2   1   5 41789.0 1644.27   1
   2   1   6 8653.49 968.964   5
   2   1   6 10281.7 828.656   1
  -2   1  -7 2029.99 694.470   4
   2   1   7 2137.62 456.443   1
  -2   1  -8 3751.71 803.534   4
  -2   1  -9 6272.97 1080.48   4
   2   2  -9 1841.28 628.052   4
   2   2  -8-18.5606 518.945   4
  -2   2   7 14409.8 833.443   1
   2   2  -7 14767.9 1288.80   4
  -2   2   6 21698.5 1009.61   1
   2   2  -6 23885.2 1496.55   4
   2   2  -5 4827.29 727.282   4
  -2   2   5 5027.67 466.942   1
  -2   2   4 8004.70 535.195   1
   2   2  -4 9187.87 854.652   4
   2   2  -3 15353.2 977.854   4
  -2   2   2 14594.8 764.276   4
   2   2  -2 13685.1 840.971   4
   2   2  -1 25443.6 833.442   2
  -2   2   1 26184.4 987.253   4
   2   2  -1 25121.1 1055.88   4
   2   2   0 35379.4 1043.26   2
   2   2   0 37495.5 1318.69   5
  -2   2   0 37218.1 1203.23   5
  -2   2   0 39001.5 1294.91   1
  -2   2  -1 48783.0 1566.98   1
   2   2   1 47038.7 1582.72   5
  -2   2  -1 49045.8 1537.47   5
  -2   2  -2 8230.43 623.201   1
  -2   2  -2 8114.13 634.497   5
   2   2   2 8826.24 693.161   5
   2   2   3 54541.1 1957.63   5
   2   2   4 3392.70 610.718   5
   2   2   5 14261.4 1089.71   5
   2   2   6 900.716 447.987   5
  -2   2  -7 4528.97 828.932   4
  -2   2  -8 1539.56 786.054   4
  -2   2  -9 3325.41 900.565   4
   2   3  -9 730.334 544.460   4
   2   3  -8 8131.18 1098.55   4
   2   3  -7 16061.9 1347.36   4
  -2   3   6 14408.2 740.091   1
   2   3  -6 12964.4 1215.63   4
  -2   3   5 16368.3 759.910   1
   2   3  -5 17370.4 1206.83   4
  -2   3   4 7875.39 510.962   1
   2   3  -4 9017.90 842.669   4
   2   3  -3 100728. 2898.60   4
  -2   3   3 104309. 2748.08   4
  -2   3   2 2390.05 345.287   4
   2   3  -2 1786.43 467.643   4
   2   3  -1 7610.21 503.123   2
  -2   3   1 7364.19 507.674   4
   2   3  -1 7345.09 597.502   4
  -2   3   1 8864.05 565.884   1
  -2   3   0 77962.2 1759.11   2
  -2   3   0 81627.4 2158.52   1
   2   3   0 75790.9 1956.42   2
  -2   3   0 77372.7 1997.10   5
   2   3   0 77589.6 2179.16   5
  -2   3  -1 8300.30 593.696   1
   2   3   1 8090.36 650.581   5
  -2   3  -1 7811.93 554.586   5
  -2   3  -2 78844.0 2293.07   5
   2   3   2 76834.4 2302.35   5
   2   3   3 159.596 378.934   5
   2   3   4 6476.79 731.377   5
   2   3   5 15797.5 1142.46   5
   2   3   6 601.085 442.983   5
  -2   3  -7 2206.63 726.788   4
  -2   3  -8 4230.59 854.372   4
  -2   3  -9 3794.21 908.877   4
   2   4  -9 4951.31 983.601   4
   2   4  -8 3854.01 885.384   4
   2   4  -7 11574.2 1181.94   4
  -2   4   6 28326.0 999.784   1
   2   4  -6 24899.6 1582.62   4
  -2   4   5 24432.4 906.628   1
   2   4  -5 25432.2 1475.80   4
  -2   4   4 17075.6 724.428   1
   2   4  -4 17649.5 1143.99   4
  -2   4   3 17639.9 880.613   4
   2   4  -3 17074.3 1038.34   4
  -2   4   2 66750.5 1879.23   4
   2   4  -2 66497.1 2037.62   4
  -2   4   2 65649.5 1804.46   1
   2   4  -1 26536.7 1032.96   2
   2   4  -1 26217.4 1097.28   4
  -2   4   1 28093.6 1002.65   4
  -2   4   1 27720.8 1046.19   1
  -2   4   0 80359.7 2151.79   1
   2   4   0 72765.1 1997.42   2
   2   4   0 75445.3 2134.47   5
  -2   4   0 74733.7 1822.08   2
  -2   4   0 74045.4 1923.75   5
  -2   4  -1 176592. 4095.44   1
   2   4   1 166427. 4043.16   5
  -2   4  -1 170194. 3935.36   5
   2   4   2 44580.4 1627.31   5
   2   4   3 27887.3 1320.08   5
   2   4   4 12792.2 991.495   5
   2   4   5 205.205 406.847   5
   2   4   6 15374.4 1227.07   5
  -2   4  -6 19506.6 1454.92   4
  -2   4  -7 3464.85 821.153   4
  -2   4  -8 4761.73 880.844   4
   2   5  -9 1379.07 695.173   4
   2   5  -8 10062.2 1178.35   4
   2   5  -7 6285.42 894.769   4
   2   5  -6 8173.80 1015.64   4
  -2   5   6 7871.43 432.041   1
   2   5  -5 4661.85 757.943   4
  -2   5   5 4423.67 338.688   1
   2   5  -4 6363.35 790.478   4
  -2   5   4 5953.50 405.345   1
  -2   5   4 6340.67 407.862   1
  -2   5   3 63046.9 1894.63   4
   2   5  -3 60204.0 2102.71   4
  -2   5   3 63862.1 1698.81   1
  -2   5   2 53255.3 1536.18   1
   2   5  -2 52885.0 1730.52   2
  -2   5   2 51729.8 1571.98   4
   2   5  -2 51508.6 1747.09   4
  -2   5   1 15648.7 767.827   1
   2   5  -1 14759.7 811.549   2
  -2   5   1 15798.3 697.015   2
  -2   5   1 14409.9 687.349   4
   2   5  -1 15587.6 821.984   4
  -2   5   0 135784. 3221.04   1
   2   5   0 127902. 3208.84   5
  -2   5   0 125583. 2908.37   5
   2   5   0 123680. 3118.62   2
  -2   5   0 125703. 2939.99   2
   2   5   1 12548.6 800.827   5
  -2   5  -1 13539.6 710.104   5
   2   5   2 14539.0 906.213   5
   2   5   3 29211.5 1361.60   5
   2   5   4 39570.1 1741.75   5
   2   5   5 39357.9 1831.49   5
  -2   5  -6 22581.8 1532.60   4
   2   5   6 23864.2 1502.36   5
  -2   5  -7 3872.02 881.201   4
  -2   5  -8 3713.35 879.687   4
   2   6  -9 5194.63 998.161   4
   2   6  -8 5492.81 977.558   4
   2   6  -7 3339.11 816.178   4
   2   6  -6 11357.5 1141.26   4
   2   6  -5 874.815 535.007   4
  -2   6   5 849.146 152.727   1
  -2   6   5 885.369 158.956   1
   2   6  -4 2054.69 586.288   4
  -2   6   4 2305.90 245.055   1
  -2   6   3 15545.2 678.218   1
  -2   6   3 16280.2 808.620   4
   2   6  -3 14751.6 989.296   4
  -2   6   2 26504.4 989.720   1
   2   6  -2 25709.1 1212.18   2
  -2   6   2 24303.5 953.805   4
   2   6  -2 25090.9 1159.01   4
  -2   6   1 70706.5 1956.89   1
  -2   6   1 66692.2 1847.70   2
   2   6  -1 63174.0 2007.26   2
  -2   6   1 64824.5 1761.50   4
   2   6  -1 65164.0 1942.60   4
  -2   6   0 8926.85 625.586   1
  -2   6   0 8987.34 483.428   5
   2   6   0 8285.83 686.057   2
   2   6   0 7057.73 620.723   5
  -2   6   0 8721.65 583.379   2
  -2   6  -1 24092.2 979.595   5
   2   6   1 22850.9 1098.19   5
   2   6   2 19513.8 1031.19   5
   2   6   3 48732.0 1829.11   5
   2   6   4 8709.31 806.503   5
   2   6   5 6364.66 772.438   5
  -2   6  -6 20312.7 1533.46   4
   2   6   6 21391.9 1422.83   5
  -2   6  -7 12610.6 1281.10   4
  -2   6  -8 8090.33 1156.19   4
   2   7  -9 128.802 512.632   4
   2   7  -8 12624.3 1330.03   4
   2   7  -7 5647.16 928.169   4
   2   7  -6 1497.11 573.753   4
   2   7  -5 2650.85 689.297   4
  -2   7   5 1776.61 153.523   1
   2   7  -4 3283.34 652.084   4
  -2   7   4 2599.41 251.312   1
  -2   7   3 26613.0 944.201   1
  -2   7   3 25987.4 1049.40   4
   2   7  -3 26039.1 1314.24   4
  -2   7   2 8446.18 549.894   1
   2   7  -2 9365.59 825.438   2
  -2   7   2 8672.19 525.034   4
   2   7  -2 8462.51 702.277   4
  -2   7   1 9285.68 621.276   1
  -2   7   1 9190.62 627.942   2
   2   7  -1 8710.78 749.484   2
   2   7  -1 8991.14 644.422   4
  -2   7   1 9404.37 520.240   4
  -2   7   0 7440.54 590.082   2
   2   7   0 8688.58 761.077   2
  -2   7   0 8597.66 464.213   5
   2   7   0 8129.06 663.211   5
  -2   7  -1 26688.0 1032.07   5
   2   7   1 24485.1 1135.81   5
  -2   7  -1 25117.6 1163.72   2
   2   7   2 3981.99 548.073   5
   2   7   3 24797.6 1247.91   5
   2   7   4 16413.5 1081.64   5
   2   7   5 1681.28 494.405   5
   2   7   6 2718.36 591.122   5
  -2   7  -6 3162.99 759.988   4
  -2   7  -7 2254.52 676.533   4
  -2   7  -8 9872.12 1263.34   4
   2   8  -9 415.967 620.696   4
   2   8  -8 4876.26 950.054   4
   2   8  -7 5308.02 904.549   4
   2   8  -6 7186.05 948.852   4
   2   8  -5 11335.2 1066.64   4
  -2   8   4 11485.5 506.210   1
   2   8  -4 10948.6 986.202   4
   2   8  -3 4132.59 647.082   4
  -2   8   3 4378.22 373.713   1
  -2   8   3 4035.01 409.733   4
   2   8  -3 5411.88 836.369   2
  -2   8   2 20994.5 920.013   1
   2   8  -2 20450.8 1206.17   2
  -2   8   2 20494.4 810.390   4
   2   8  -2 20335.4 1073.85   4
   2   8  -1 10696.4 836.367   2
  -2   8   1 11042.8 755.189   2
  -2   8   1 12367.8 583.441   4
   2   8  -1 12957.0 763.141   4
   2   8   0 18033.5 966.711   5
  -2   8   0 17818.0 688.231   5
  -2   8   0 16863.1 936.442   2
   2   8   0 18370.8 1064.83   2
   2   8   1 445.739 447.562   2
   2   8   1 1095.06 360.012   5
  -2   8  -1 975.576 266.873   5
  -2   8  -1 1591.72 491.649   2
   2   8   2 6657.66 637.216   5
   2   8   3 5655.21 632.065   5
   2   8   4 8407.36 781.146   5
   2   8   5 14586.3 1073.19   5
  -2   8  -5 12956.0 1147.76   4
   2   8   6 10892.9 1002.21   5
  -2   8  -6 11804.5 1160.65   4
  -2   8  -7 3073.27 732.472   4
  -2   8  -8 6244.38 1039.44   4
   2   9  -8 5280.00 973.164   4
   2   9  -7 3255.39 828.562   4
   2   9  -6 7834.61 986.495   4
   2   9  -5 12274.1 1126.82   4
  -2   9   4 11270.5 507.841   1
  -2   9   4 11231.4 713.165   4
   2   9  -4 12256.3 1018.27   4
  -2   9   3 17272.9 756.106   1
   2   9  -3 16592.4 1232.34   2
  -2   9   3 15884.2 755.135   4
   2   9  -3 16640.2 1066.47   4
  -2   9   2 38647.0 1361.49   1
   2   9  -2 38123.4 1743.45   2
  -2   9   2 38901.4 1178.27   4
   2   9  -2 38402.9 1512.85   4
  -2   9   1 13040.7 858.267   2
   2   9  -1 14622.6 1050.59   2
  -2   9   1 14902.5 626.200   4
   2   9  -1 13829.6 793.055   4
   2   9   0 11896.6 940.072   2
  -2   9   0 10956.4 796.452   2
   2   9   0 11384.9 799.733   5
  -2   9   0 11618.1 526.430   5
  -2   9  -1 25666.6 1277.76   2
   2   9   1 26519.5 1400.02   2
   2   9   1 26165.9 1210.77   5
  -2   9  -1 26201.5 1034.99   5
   2   9   2 16784.8 980.247   5
   2   9   3 15779.5 994.055   5
   2   9   4 19880.0 1179.92   5
   2   9   5 29756.7 1553.74   5
  -2   9  -5 29719.5 1714.02   4
   2   9   6 2347.38 560.420   5
  -2   9  -6 1478.77 613.948   4
  -2   9  -7 1153.22 683.196   4
  -2   9  -8 4685.22 952.932   4
   2  10  -8 6725.82 1036.35   4
   2  10  -7 1017.32 611.828   4
   2  10  -6 1721.19 615.798   4
   2  10  -5 4814.19 763.362   4
   2  10  -4 1341.12 568.152   4
  -2  10   3 11580.9 636.900   1
  -2  10   3 11165.8 589.270   4
   2  10  -3 11999.5 918.390   4
   2  10  -3 9236.51 1019.99   2
  -2  10   2 64717.8 1971.55   1
   2  10  -2 63757.4 2416.91   2
   2  10  -2 67529.3 2129.75   4
  -2  10   2 63929.6 1642.68   4
  -2  10   1 21423.4 1142.96   2
   2  10  -1 19311.9 1270.84   2
  -2  10   1 19514.1 723.579   4
   2  10  -1 19807.6 968.476   4
   2  10   0 22307.6 1155.72   5
   2  10   0 22458.0 1347.70   2
  -2  10   0 24362.7 796.082   5
  -2  10   0 24297.4 1256.82   2
   2  10   1 21556.3 1107.31   5
  -2  10  -1 22706.0 948.424   5
   2  10   1 21683.0 1337.79   2
  -2  10  -1 20521.2 1213.80   2
  -2  10  -2 10557.1 978.152   2
   2  10   2 9760.56 760.086   5
   2  10   3 30090.5 1399.77   5
   2  10   4 6001.48 678.400   5
  -2  10  -4 5971.49 746.903   4
   2  10   5 8952.90 848.509   5
  -2  10  -5 8485.46 937.871   4
   2  10   6 6254.46 771.829   5
  -2  10  -6 5996.37 889.588   4
  -2  10  -7 7593.89 1053.64   4
  -2  10  -8 4383.44 937.997   4
   2  11  -8 7708.03 1111.02   4
   2  11  -7 2233.42 744.152   4
   2  11  -6 7480.88 945.487   4
   2  11  -5 7472.27 907.243   4
   2  11  -4 16182.4 1370.46   2
   2  11  -4 15130.5 1117.70   4
   2  11  -3 29604.7 1428.88   4
   2  11  -3 26331.4 1628.55   2
   2  11  -2 3958.78 542.272   4
  -2  11   2 3484.38 264.389   4
   2  11  -2 3191.09 663.479   2
  -2  11   1 6513.91 754.185   2
   2  11  -1 6272.41 842.149   2
  -2  11   1 6349.75 361.433   4
   2  11   0 27151.6 1272.91   5
  -2  11   0 26692.8 1411.91   2
   2  11   0 27699.7 1540.05   2
  -2  11   0 25354.9 800.255   5
   2  11   1 12122.0 1070.56   2
   2  11   1 12044.8 842.375   5
  -2  11  -1 12754.0 683.012   5
  -2  11  -1 12185.3 1002.65   2
   2  11   2 6972.36 670.189   5
  -2  11  -2 7410.37 889.846   2
  -2  11  -3 4003.55 592.894   4
   2  11   3 4775.10 576.009   5
   2  11   4 14767.6 1026.88   5
  -2  11  -4 14556.7 1106.63   4
  -2  11  -5 1839.40 589.711   4
   2  11   5 1569.18 427.574   5
   2  11   6 1397.50 450.344   5
  -2  11  -6 1605.26 592.498   4
  -2  11  -7 1733.11 585.910   4
  -2  11  -8 4747.09 924.429   4
   2  12  -8 1618.50 692.685   4
   2  12  -7 2698.42 704.751   4
   2  12  -6 7943.29 1000.42   4
   2  12  -5 12585.2 1126.06   4
   2  12  -5 11307.6 1232.09   2
   2  12  -4 2383.99 552.381   4
   2  12  -4 3590.90 857.965   2
   2  12  -3 1068.93 437.562   4
   2  12  -3 1076.12 691.116   2
   2  12  -2 67055.9 2687.11   2
   2  12  -2 70079.2 2234.06   4
  -2  12   1 10374.4 926.010   2
   2  12  -1 12647.1 1151.27   2
  -2  12   1 10003.5 402.710   4
  -2  12   0 15020.1 1106.35   2
  -2  12   0 12299.6 475.918   5
   2  12   0 13482.1 1162.72   2
   2  12   0 14638.4 931.354   5
  -2  12   0 13229.8 601.831   4
   2  12   1 10896.2 800.132   5
  -2  12  -1 11617.4 644.818   5
   2  12   1 9621.05 1023.84   2
  -2  12  -1 10840.0 1002.61   2
  -2  12  -2 38.9614 555.282   2
   2  12   2 743.597 381.969   5
  -2  12  -2-43.8812 303.312   4
   2  12   3 2410.95 420.319   5
  -2  12  -3 2634.23 534.991   4
   2  12   4 1810.10 467.589   5
  -2  12  -4 1772.44 529.292   4
   2  12   5 2758.23 459.095   5
  -2  12  -5 2154.82 609.663   4
  -2  12  -6 6066.88 888.581   4
  -2  12  -7 2947.63 779.531   4
   2  13  -8 5529.51 1041.18   4
   2  13  -7 455.432 507.960   4
   2  13  -6 1464.68 622.546   4
   2  13  -6 2387.51 897.524   2
   2  13  -5 15221.5 1444.58   2
   2  13  -5 13610.5 1179.22   4
   2  13  -4 18818.5 1522.21   2
   2  13  -4 19309.7 1283.42   4
   2  13  -3 6218.57 901.502   2
   2  13  -3 7610.96 753.719   4
   2  13  -2 14418.4 1231.27   2
   2  13  -2 16051.9 965.298   4
   2  13  -1 7786.02 752.646   5
  -2  13   1 8965.12 912.428   2
   2  13  -1 10169.5 1091.74   2
   2  13   0 9734.11 801.768   5
  -2  13   0 11261.2 1044.91   2
   2  13   0 10879.6 1111.44   2
  -2  13   0 11525.3 532.495   4
   2  13   1 9790.43 1091.29   2
  -2  13  -1 10817.1 648.995   4
  -2  13  -1 7372.08 904.312   2
   2  13   1 10562.5 809.069   5
   2  13   2 18488.0 1043.53   5
  -2  13  -2 16656.1 1302.86   2
  -2  13  -2 17401.7 971.003   4
   2  13   3 1553.89 378.780   5
  -2  13  -3 1566.24 664.770   2
  -2  13  -3 1218.82 396.737   4
   2  13   4 10372.5 851.043   5
  -2  13  -4 11445.7 1202.61   2
  -2  13  -4 11993.6 1007.45   4
  -2  13  -5 14159.8 1194.41   4
  -2  13  -6 1552.35 551.352   4
  -2  13  -7 1408.53 609.318   4
   2  14  -8 3548.77 827.961   4
   2  14  -7 853.868 588.820   4
   2  14  -7 4699.10 1083.08   2
   2  14  -6 132.297 461.314   4
   2  14  -6 1269.59 746.140   2
   2  14  -5 6412.78 847.731   4
   2  14  -5 7924.90 1137.98   2
   2  14  -4 3638.99 632.965   4
   2  14  -4 2681.34 838.065   2
   2  14  -3 2061.42 468.837   4
   2  14  -3 804.156 620.686   2
   2  14  -2 21481.8 1554.44   2
   2  14  -2 24197.4 1189.19   4
  -2  14   1 37226.2 1837.04   2
   2  14  -1 35684.1 1962.38   2
   2  14  -1 32800.7 1543.91   5
   2  14   0 3034.87 486.965   5
   2  14   0 2097.53 694.338   2
  -2  14   0 3264.91 648.770   2
   2  14   1 23978.2 1211.30   5
   2  14   1 21367.3 1526.29   2
  -2  14  -1 21883.5 1464.95   2
  -2  14  -2 10844.5 1105.77   2
   2  14   2 10870.5 805.354   5
  -2  14  -2 12553.6 801.275   4
  -2  14  -3 11893.3 1172.21   2
  -2  14  -3 15325.3 1006.56   4
  -2  14  -4 4191.51 874.652   2
  -2  14  -4 3519.04 612.029   4
  -2  14  -5 5649.02 792.320   4
  -2  14  -6 12428.7 1209.89   4
  -2  14  -7 6745.39 984.915   4
   2  15  -7 9409.11 1166.32   4
   2  15  -6 4597.86 810.811   4
   2  15  -6 5151.16 1044.12   2
   2  15  -5 166.404 441.902   4
   2  15  -5 744.085 720.512   2
   2  15  -4 983.519 408.023   4
   2  15  -4 786.327 604.425   2
   2  15  -3 6620.70 1020.25   2
   2  15  -3 7577.41 749.037   4
   2  15  -2 5767.90 943.529   2
   2  15  -1 4062.44 590.046   5
   2  15  -1 4953.18 872.734   2
  -2  15   1 4137.08 719.197   2
   2  15   0 10927.4 843.520   5
   2  15   0 11339.9 1184.88   2
  -2  15   0 10799.4 1086.26   2
   2  15   1 6238.57 626.249   5
   2  15   1 6212.82 943.543   2
  -2  15  -1 6072.37 884.391   2
  -2  15  -2 1094.51 549.079   2
  -2  15  -3 4686.65 837.470   2
  -2  15  -4 18204.1 1525.54   2
  -2  15  -5 19568.8 1645.45   2
   2  16  -6 2364.57 839.938   2
   2  16  -5 6707.30 1075.03   2
   2  16  -4 175.829 643.909   2
   2  16  -3 3784.85 898.016   2
   2  16  -2 14446.4 1397.73   2
   2  16  -1 9678.64 844.320   5
  -2  16   1 8381.76 970.410   2
   2  16  -1 8870.47 1076.33   2
  -2  16   0 5686.93 883.391   2
   2  16   0 5137.78 958.343   2
   2  16   1 945.208 525.773   2
  -2  16  -1 1786.22 632.204   2
  -2  16  -2 8361.76 1084.31   2
  -2  16  -3 9009.62 1128.34   2
  -2  16  -4 2455.88 776.857   2
  -2  16  -5 2192.48 818.103   2
  -2  16  -6 7844.47 1226.02   2
   2  17  -5 1122.64 705.842   2
   2  17  -4 7362.12 1127.92   2
   2  17  -3 19246.3 1652.08   2
   2  17  -2 1096.33 696.616   2
  -2  17   1 3762.45 774.639   2
   2  17  -1 4327.95 892.600   2
  -2  17   0 10974.9 1155.57   2
   2  17   0 10595.9 1229.49   2
   2  17   1 9809.50 1218.30   2
  -2  17  -1 6886.41 991.959   2
  -2  17  -2-825.979 600.774   2
  -2  17  -3 471.597 615.816   2
  -2  17  -4 8181.66 1152.20   2
  -2  17  -5 5396.67 1060.03   2
   2  18  -4 750.635 685.096   2
   2  18  -3 3675.12 932.796   2
   2  18  -2 6942.57 1040.83   2
  -2  18   1 7896.09 1007.32   2
   2  18  -1 7409.95 1057.74   2
  -2  18   0 4742.27 892.667   2
   2  18   0 4995.01 981.985   2
   2  18   1 2034.38 658.474   2
  -2  18  -1 1239.64 620.186   2
  -2  18  -2 2584.42 771.903   2
  -2  18  -3 4013.10 880.476   2
  -2  18  -4-458.714 579.191   2
   2  19  -3 13348.5 1490.72   2
   2  19  -2 1302.19 729.593   2
  -2  19   1 344.482 507.448   2
   2  19  -1-717.522 710.995   2
   2  19   0 7831.40 1171.25   2
  -2  19   0 8058.28 1046.54   2
   2  19   1 2363.37 739.038   2
  -2  19  -1 5079.67 943.647   2
  -2  19  -2-299.918 591.096   2
  -2  19  -3 2065.62 697.886   2
  -2  19  -4 2758.61 905.512   2
   2  20  -2 6949.05 1160.04   2
  -2  20   1 9091.92 1179.25   2
   2  20  -1 9008.87 1263.14   2
   2  20   0 191.345 717.131   2
  -2  20   0 376.779 612.397   2
  -2  20  -1 2851.17 794.212   2
  -2  20  -2 7522.36 1142.41   2
  -2  20  -3 9793.26 1298.33   2
  -2  21   1 3010.09 865.524   2
  -2  21   0 6886.50 1035.65   2
  -2  21  -1 7249.87 1059.64   2
  -3 -21   1 3722.11 825.988   1
   3 -21   1 2138.86 747.712   1
  -3 -20   2 2355.77 739.328   1
  -3 -20   1 7371.03 1066.58   1
   3 -20   0 762.958 532.078   1
  -3 -20   0 369.329 423.893   1
   3 -20   1 4168.57 853.181   1
  -3 -19   3 3710.06 895.477   1
  -3 -19   2 30.3068 451.200   1
  -3 -19   1 6953.36 985.508   1
   3 -19   0 6989.55 940.386   1
  -3 -19   0 7488.71 970.585   1
   3 -19   1 4791.18 859.027   1
   3 -19   2 1650.03 685.627   1
  -3 -18   4 1304.32 617.991   1
  -3 -18   3 3960.27 845.126   1
  -3 -18   2 952.203 530.852   1
  -3 -18   1 3874.22 755.865   1
   3 -18  -1 4495.07 714.123   1
  -3 -18   0 85.6780 417.442   1
   3 -18   0-47.1247 456.862   1
  -3 -18  -1 6825.85 856.361   1
   3 -18   1 5588.86 924.466   1
   3 -18   2 7120.19 1046.37   1
   3 -18   3 3173.99 786.005   1
  -3 -17   4 6614.66 1046.57   1
  -3 -17   3 6115.32 978.667   1
  -3 -17   2 1664.16 625.577   1
  -3 -17   1 10875.9 1142.83   1
   3 -17  -1 9815.68 1003.56   1
  -3 -17   0 1531.88 549.873   1
   3 -17   0 1751.91 562.599   1
  -3 -17  -1 3142.16 635.854   1
   3 -17   1 2648.04 663.812   1
   3 -17   2 308.635 482.470   1
   3 -17   3 7416.06 1106.27   1
   3 -17   4 8411.83 1163.58   1
  -3 -16   5 4218.15 909.959   1
  -3 -16   4 1332.74 649.163   1
  -3 -16   3 7151.91 1027.81   1
  -3 -16   2 6809.21 948.792   1
   3 -16  -2 8219.55 838.369   1
  -3 -16   1 8228.08 970.816   1
   3 -16  -1 7039.57 844.170   1
  -3 -16   0 1131.00 484.757   1
   3 -16   0 1779.47 576.047   1
  -3 -16  -1 7958.24 879.348   1
   3 -16   1 7191.53 944.788   1
  -3 -16  -2 10399.8 926.337   1
   3 -16   2 9778.81 1127.48   1
   3 -16   3 1015.35 618.038   1
   3 -16   4-52.7249 522.519   1
  -3 -15   6 1444.13 649.081   1
  -3 -15   5 7064.12 1070.71   1
  -3 -15   4 3650.39 831.746   1
  -3 -15   3 6093.52 951.164   1
  -3 -15   2 6878.91 948.130   1
   3 -15  -2 9004.54 869.214   1
  -3 -15   1 12733.2 1172.34   1
   3 -15  -1 14419.9 1141.51   1
   3 -15   0 10683.1 1041.76   1
  -3 -15   0 10914.3 1029.70   1
  -3 -15  -1 4857.98 732.435   1
   3 -15   1 4231.29 776.808   1
  -3 -15  -2 2096.16 491.624   1
   3 -15   2 1561.08 598.849   1
   3 -15   3 9581.95 1179.26   1
   3 -15   4 13763.1 1403.74   1
   3 -15   5 2608.88 766.760   1
  -3 -14   6 3432.84 880.213   1
  -3 -14   5 2636.71 744.060   1
  -3 -14   4 2335.02 677.792   1
  -3 -14   3 7134.35 954.709   1
  -3 -14   2 1817.88 594.276   1
   3 -14  -2 2898.72 528.868   1
  -3 -14   1 7540.20 915.709   1
   3 -14  -1 7176.10 820.478   1
  -3 -14   0 379.428 382.604   1
   3 -14   0-15.5541 394.974   1
  -3 -14  -1 6731.59 787.359   1
   3 -14   1 6104.51 839.673   1
  -3 -14  -2 3346.70 546.030   1
   3 -14   2 3455.70 766.164   1
   3 -14   3 313.020 516.218   1
   3 -14   4 1258.71 619.806   1
   3 -14   5 11369.7 1301.89   1
  -3 -13   7 5891.97 1007.51   1
  -3 -13   6 765.268 543.390   1
  -3 -13   5 913.949 581.823   1
  -3 -13   4 960.276 530.419   1
  -3 -13   3 5062.01 819.911   1
  -3 -13   2 1006.44 544.321   1
   3 -13  -2-52.9349 319.469   1
  -3 -13   1 14710.7 1177.29   1
   3 -13  -1 15019.5 1098.75   1
  -3 -13   0 10594.4 977.518   1
   3 -13   0 12120.1 1047.91   1
   3 -13   1 24820.8 1564.29   1
  -3 -13  -1 24599.3 1429.20   1
  -3 -13  -2 6830.67 735.128   1
   3 -13   2 6600.73 914.050   1
   3 -13   3 9111.30 1081.19   1
  -3 -13  -3 7182.28 705.179   1
   3 -13   4 9393.12 1136.85   1
   3 -13   5 839.161 605.211   1
  -3 -13  -6-744.232 737.675   3
   3 -13   6 415.545 530.640   1
  -3 -12   7 690.698 569.280   1
  -3 -12   6 2066.41 603.892   1
  -3 -12   5 28.1211 467.012   1
  -3 -12   4 13183.2 1238.86   1
  -3 -12   3 23472.4 1580.96   1
  -3 -12   2 71627.6 2809.46   1
   3 -12  -2 77431.3 2556.20   1
  -3 -12   1 28813.9 1618.40   1
   3 -12  -1 29751.4 1525.30   1
   3 -12   0 1612.10 570.751   1
  -3 -12   0 1190.87 507.017   1
  -3 -12  -1 2845.57 581.099   1
   3 -12   1 3536.40 669.466   1
   3 -12   2 27446.5 1686.59   1
  -3 -12  -2 28534.5 1443.04   1
   3 -12   3 19061.4 1473.15   1
  -3 -12  -3 21204.7 1170.28   1
   3 -12   4 3372.76 789.113   1
   3 -12   5 3811.72 794.197   1
  -3 -12  -6 4424.62 968.998   3
   3 -12   6 3429.48 859.239   1
  -3 -11   8 1336.29 616.828   1
  -3 -11   7 1357.81 635.245   1
  -3 -11   6 1549.96 617.713   1
  -3 -11   5 9085.95 1065.37   1
   3 -11  -5 10553.7 788.822   4
  -3 -11   4 30892.4 1808.16   1
  -3 -11   3 7618.55 919.600   1
  -3 -11   2 4512.45 745.270   1
   3 -11  -1 41689.2 1132.87   5
  -3 -11   1 43480.6 1974.54   1
   3 -11  -1 45303.7 1878.50   1
   3 -11   0 85267.4 2200.56   5
  -3 -11   0 84715.4 2863.12   1
   3 -11   0 85203.0 2912.47   1
   3 -11   1 30099.6 1663.06   1
  -3 -11  -1 30554.8 1510.65   1
  -3 -11  -2 6805.07 707.109   1
   3 -11   2 6408.28 880.461   1
  -3 -11  -3 4521.29 542.077   1
   3 -11   3 3873.03 766.816   1
   3 -11   4 19552.2 1519.39   1
  -3 -11  -4 19981.9 1064.16   1
  -3 -11  -5 4993.65 947.698   3
   3 -11   5 5930.68 957.782   1
  -3 -11  -6 203.387 620.613   3
   3 -11   6 34.3505 473.893   1
   3 -11   7 3119.43 838.086   1
  -3 -10   8 623.466 557.632   1
   3 -10  -7 219.697 379.908   4
  -3 -10   7 419.745 488.282   1
   3 -10  -6 3863.36 605.848   4
  -3 -10   6 4453.56 830.841   1
   3 -10  -5 310.910 330.333   4
  -3 -10   5 299.664 526.347   1
   3 -10  -4 19533.6 804.845   5
  -3 -10   4 16909.1 1310.80   1
   3 -10  -4 19234.3 1039.64   4
   3 -10  -3 37028.3 1075.85   5
  -3 -10   3 37272.5 1898.75   1
  -3 -10   2 33359.5 1714.68   1
   3 -10  -2 30429.7 902.537   5
  -3 -10   1 4660.05 704.616   1
   3 -10  -1 4197.03 331.518   5
   3 -10  -1 4679.34 625.951   1
  -3 -10   0 5176.38 707.621   1
   3 -10   0 4002.13 395.249   5
   3 -10   0 5325.90 732.759   1
   3 -10   1 14319.7 1143.73   1
   3 -10   1 12824.2 798.164   5
  -3 -10  -1 13314.0 971.669   1
   3 -10   2 15462.1 1241.01   1
   3 -10   2 15212.7 971.287   5
  -3 -10  -2 15977.3 1023.40   1
  -3 -10  -3 4791.35 574.682   1
   3 -10   3 5403.42 820.192   1
   3 -10   4 23603.0 1627.59   1
  -3 -10  -4 24323.8 1176.26   1
  -3 -10  -5 4908.06 917.472   3
   3 -10   5 3303.86 734.669   1
  -3 -10  -6 8596.45 1186.77   3
   3 -10   6 7979.45 1083.56   1
  -3 -10  -7 3983.46 898.745   3
  -3 -10  -7 2217.99 646.908   4
   3 -10   7 3226.97 856.423   1
  -3  -9   9 3164.01 744.675   1
   3  -9  -8 4257.30 758.714   4
  -3  -9   8 5476.91 901.564   1
  -3  -9   7 7936.42 1025.57   1
   3  -9  -7 6936.45 864.395   4
   3  -9  -6 2448.24 534.558   4
  -3  -9   6 2983.24 710.175   1
   3  -9  -6 2854.43 519.827   3
  -3  -9   5 12646.7 1159.09   1
   3  -9  -5 11308.6 885.576   4
   3  -9  -4 292.352 332.267   4
  -3  -9   4 386.359 505.787   1
   3  -9  -3 3550.30 347.253   5
  -3  -9   3 3327.20 709.978   1
  -3  -9   2-13.8969 470.698   1
   3  -9  -2-224.438 173.543   5
   3  -9  -1 15610.4 698.904   5
  -3  -9   1 16228.6 1123.72   1
   3  -9  -1 17163.5 1067.61   1
   3  -9   0 5112.81 465.337   5
   3  -9   0 4784.21 670.713   1
  -3  -9   0 5073.82 662.673   1
   3  -9   1 15564.6 867.200   5
  -3  -9  -1 15354.6 1029.68   1
   3  -9   1 14893.6 1117.01   1
  -3  -9  -2 3498.19 555.524   1
   3  -9   2 3263.88 519.514   5
   3  -9   2 3838.68 717.125   1
   3  -9   3 9562.29 1060.29   1
   3  -9   3 8232.21 812.277   5
  -3  -9  -3 8791.19 749.833   1
   3  -9   4 5322.44 845.978   1
  -3  -9  -5 1210.65 672.790   3
   3  -9   5 2256.23 618.910   1
  -3  -9  -6 1898.70 771.540   3
   3  -9   6 949.714 577.169   1
   3  -9   7 9560.20 1198.05   1
  -3  -9  -7 9726.34 1261.19   3
  -3  -9  -7 9103.02 1084.43   4
  -3  -9  -8 3783.48 796.926   4
   3  -9   8 3484.67 882.448   1
   3  -8  -9 3169.93 751.905   4
  -3  -8   9 3236.06 770.686   1
   3  -8  -8 2478.01 638.311   4
  -3  -8   8 1580.31 598.479   1
  -3  -8   7 3474.11 755.091   1
   3  -8  -7 4537.02 720.975   4
   3  -8  -6 5818.68 753.238   4
  -3  -8   6 4760.85 789.368   1
   3  -8  -6 5778.42 628.830   3
   3  -8  -5 6962.56 738.203   4
  -3  -8   5 5913.78 838.672   1
  -3  -8   4 6755.43 877.961   1
   3  -8  -4 7562.51 701.265   4
   3  -8  -3 17956.6 802.118   5
  -3  -8   3 16621.4 1220.24   1
   3  -8  -2 11708.7 607.081   5
  -3  -8   2 12398.8 1030.73   1
   3  -8  -2 11734.4 738.506   2
   3  -8  -1 17759.8 781.543   5
  -3  -8   1 16969.9 1113.20   1
   3  -8  -1 17255.7 1062.16   1
   3  -8   0 10748.8 655.109   5
  -3  -8   0 12332.9 921.520   1
   3  -8   0 11658.7 930.070   1
  -3  -8  -1 1587.78 453.520   1
   3  -8   1 1407.57 351.844   5
   3  -8   1 1172.34 480.686   1
   3  -8   2 3631.03 515.089   5
   3  -8   2 4682.77 743.793   1
   3  -8   3 3984.09 588.330   5
   3  -8   3 3815.54 739.488   1
  -3  -8  -4 4946.91 862.320   3
   3  -8   4 5549.53 767.157   5
   3  -8   4 6705.90 902.045   1
   3  -8   5 10873.4 1109.25   1
  -3  -8  -5 13878.5 1337.00   3
   3  -8   6 10292.8 1159.51   1
  -3  -8  -6 10876.2 1238.53   3
  -3  -8  -7 9566.85 1306.96   3
   3  -8   7 6973.47 1013.71   1
  -3  -8  -8 525.901 512.448   4
   3  -8   8 1478.45 593.331   1
   3  -7  -9 2715.07 752.542   4
  -3  -7   9 2544.55 699.391   1
   3  -7  -8 9276.18 1039.25   4
  -3  -7   8 9078.18 1065.44   1
   3  -7  -7 3708.11 728.906   4
  -3  -7   7 2936.91 674.846   1
   3  -7  -6 385.401 445.486   4
  -3  -7   6-256.086 434.492   1
   3  -7  -6-356.038 355.352   3
   3  -7  -5 3582.71 634.222   4
  -3  -7   5 3082.96 675.634   1
  -3  -7   4 36560.3 1811.09   1
   3  -7  -4 40371.6 1629.52   4
  -3  -7   3 4183.79 691.745   1
   3  -7  -3 4874.63 561.816   4
   3  -7  -3 4605.18 461.967   5
   3  -7  -2 2135.69 328.396   2
   3  -7  -2 2461.51 326.519   5
  -3  -7   2 3503.60 649.807   1
   3  -7  -1 13578.0 697.729   5
  -3  -7   1 12844.1 966.458   1
   3  -7   0 42383.9 1437.18   5
  -3  -7   0 40302.0 1671.99   1
   3  -7   0 41209.6 1725.41   1
   3  -7   1 20808.0 1047.69   5
   3  -7   1 19163.4 1203.45   1
   3  -7   2 7282.28 713.914   5
   3  -7   2 7037.06 826.794   1
   3  -7   3 4202.31 618.792   5
   3  -7   3 3493.82 671.342   1
   3  -7   4 41990.1 2056.99   1
  -3  -7  -4 44477.4 2158.10   3
   3  -7   4 44557.1 2014.38   5
  -3  -7  -5 1698.49 713.352   3
   3  -7   5 2037.59 609.358   1
  -3  -7  -6 946.079 707.224   3
   3  -7   6 915.762 540.903   1
  -3  -7  -7 5731.01 1028.49   3
   3  -7   7 3327.00 790.053   1
  -3  -7  -8 11173.0 1230.05   4
   3  -7   8 12045.2 1291.16   1
   3  -7   9 2820.02 747.174   1
   3  -6  -9 5612.53 959.801   4
  -3  -6   9 5244.08 841.310   1
   3  -6  -8 3159.25 748.320   4
  -3  -6   8 3085.27 676.455   1
   3  -6  -7 840.260 527.195   4
  -3  -6   7 558.819 482.930   1
   3  -6  -6 26809.6 1188.92   3
  -3  -6   6 20860.3 1432.16   1
   3  -6  -6 22367.4 1399.26   4
   3  -6  -5 6657.45 768.310   4
   3  -6  -5 8135.40 613.022   3
  -3  -6   5 6804.08 819.359   1
   3  -6  -4 1138.14 484.995   4
  -3  -6   4 1637.87 577.403   1
   3  -6  -3 10139.0 659.886   2
  -3  -6   3 10688.3 924.342   1
   3  -6  -3 11588.1 813.397   4
   3  -6  -2 31496.1 1155.99   5
   3  -6  -2 32183.3 1115.72   2
  -3  -6   2 30898.0 1486.29   1
   3  -6  -1 12419.5 692.129   5
  -3  -6   1 12130.8 934.426   1
   3  -6   0 6757.86 557.466   5
   3  -6   0 5820.37 663.408   1
   3  -6   1 11425.0 767.014   5
   3  -6   1 9937.49 860.680   1
   3  -6   2 31762.7 1438.19   5
   3  -6   2 28052.5 1501.36   1
  -3  -6  -3 519.496 574.890   3
   3  -6   3 687.373 424.046   5
   3  -6   3 1292.13 492.915   1
   3  -6   4 7758.40 846.624   5
  -3  -6  -4 7951.59 1016.41   3
   3  -6   4 6856.59 853.565   1
  -3  -6  -5 20068.3 1526.29   3
   3  -6   5 20332.2 1399.86   5
   3  -6   5 18137.4 1383.79   1
  -3  -6  -6 5339.91 954.755   3
   3  -6   6 4873.48 842.432   1
  -3  -6  -7 2862.40 906.897   3
   3  -6   7 4314.40 821.281   1
   3  -6   8 379.007 493.396   1
  -3  -6  -8 312.104 519.899   4
   3  -6   9 4503.56 873.091   1
   3  -5  -9 4514.71 886.323   4
  -3  -5   9 5087.62 822.152   1
   3  -5  -8 2552.30 697.248   4
  -3  -5   8 2240.73 600.017   1
   3  -5  -7 10409.2 1068.37   4
  -3  -5   7 7840.95 888.305   1
  -3  -5   6 9994.89 971.923   1
   3  -5  -6 10744.6 1032.14   4
   3  -5  -5 2337.79 602.908   4
   3  -5  -5 2838.04 402.294   3
  -3  -5   5 2512.84 589.791   1
  -3  -5   4 13393.8 1035.22   1
   3  -5  -4 13095.4 950.150   4
   3  -5  -3 6134.92 481.654   2
  -3  -5   3 5878.66 741.382   1
   3  -5  -3 6572.75 687.645   4
   3  -5  -2 23988.3 1015.30   5
   3  -5  -2 23865.0 864.589   2
  -3  -5   2 24345.3 1272.84   1
   3  -5  -1 14675.5 774.221   5
   3  -5   0 21903.2 1006.79   5
  -3  -5   0 20322.3 962.919   2
   3  -5   1 23030.5 1110.47   5
   3  -5   1 22257.6 1260.59   1
   3  -5   2 30033.0 1395.94   5
   3  -5   2 28000.5 1457.97   1
  -3  -5  -3 2735.84 639.066   3
   3  -5   3 3621.62 617.197   5
   3  -5   3 4044.99 667.838   1
  -3  -5  -4 14536.8 1265.93   3
   3  -5   4 13452.8 1076.28   5
   3  -5   4 13648.2 1138.35   1
  -3  -5  -5 6037.84 994.483   3
   3  -5   5 6744.39 848.225   5
   3  -5   5 6672.43 868.221   1
  -3  -5  -6 1627.23 750.368   3
   3  -5   6 67.6903 439.330   1
   3  -5   7 1224.57 573.095   1
   3  -5   8 4511.96 786.268   1
  -3  -5  -8 5019.01 919.169   4
   3  -4  -9 504.817 593.096   4
   3  -4  -8 2952.89 727.418   4
  -3  -4   8 2237.95 577.449   1
  -3  -4   7 18019.2 1273.08   1
   3  -4  -7 18060.1 1385.68   4
   3  -4  -6 7670.90 911.653   4
  -3  -4   6 5402.01 787.850   1
   3  -4  -5 5491.98 721.201   4
  -3  -4   5 4325.31 660.466   1
   3  -4  -4 3021.54 599.994   4
   3  -4  -4 2841.42 308.858   3
  -3  -4   4 2624.45 566.346   1
  -3  -4   3 27553.3 1362.93   1
   3  -4  -3 28069.8 1305.87   4
  -3  -4   2 1946.71 494.765   1
   3  -4  -2 2084.70 361.615   5
   3  -4  -2 1739.56 237.066   2
   3  -4  -1 70110.5 2042.58   5
   3  -4   0 45807.8 1589.22   5
  -3  -4   0 47266.1 1493.34   2
  -3  -4  -1 728.795 305.963   2
   3  -4   1 385.406 426.383   1
   3  -4   1 490.750 361.969   5
  -3  -4  -2 19253.8 1143.54   3
   3  -4   2 20764.8 1140.53   5
   3  -4   2 21664.4 1245.35   1
  -3  -4  -3 16786.3 1180.73   3
   3  -4   3 19413.8 1211.44   5
   3  -4   3 17883.8 1187.54   1
  -3  -4  -4 6452.71 938.729   3
   3  -4   4 6602.27 829.921   5
   3  -4   4 6076.59 801.771   1
  -3  -4  -5 3401.49 886.107   3
   3  -4   5 2493.07 633.723   5
   3  -4   5 2566.85 640.885   1
  -3  -4  -6 3058.88 827.425   3
   3  -4   6 3072.31 667.248   5
   3  -4   6 2943.05 667.644   1
   3  -4   7 6336.75 888.332   1
   3  -4   8 491.893 491.875   1
  -3  -4  -8 1077.19 658.892   4
   3  -3  -9 6351.48 1007.08   4
   3  -3  -8 6121.40 924.446   4
  -3  -3   8 4530.49 718.346   1
   3  -3  -7 2444.54 669.007   4
  -3  -3   7 2427.04 541.630   1
   3  -3  -6 7586.59 939.544   4
  -3  -3   6 6990.28 765.581   1
  -3  -3   5 10012.1 880.615   1
  -3  -3   5 11616.4 678.321   3
   3  -3  -5 11502.2 1024.84   4
  -3  -3   4 26883.5 1395.05   1
   3  -3  -4 30515.5 1451.28   4
   3  -3  -3 2705.81 506.655   4
   3  -3  -3 2149.52 167.479   3
  -3  -3   3 2727.00 519.586   1
   3  -3  -2 1264.67 416.809   4
   3  -3  -2 1726.15 201.224   2
   3  -3  -1 53221.3 1702.30   5
   3  -3   0 21484.0 1032.63   5
  -3  -3   0 22401.4 867.048   2
  -3  -3  -1 1127.76 395.782   3
   3  -3   1 1919.74 473.981   5
  -3  -3  -1 1334.95 282.887   2
   3  -3   2 163.314 363.386   5
   3  -3   2 525.763 423.421   1
  -3  -3  -2 822.538 506.416   3
  -3  -3  -3 14442.2 1132.68   3
   3  -3   3 14698.9 1067.96   5
   3  -3   3 14113.2 1025.79   1
  -3  -3  -4 28071.6 1627.53   3
   3  -3   4 27849.5 1532.89   5
   3  -3   4 26164.3 1469.75   1
  -3  -3  -5 5262.41 1034.95   3
   3  -3   5 4378.14 779.998   5
   3  -3   5 4715.15 742.979   1
   3  -3   6 8099.44 968.940   5
   3  -3   6 6940.97 869.515   1
   3  -3   7 3793.72 735.704   1
   3  -3   8 3973.78 720.350   1
  -3  -3  -8 3492.84 882.487   4
   3  -2  -9 626.792 618.810   4
   3  -2  -8 2261.87 760.401   4
  -3  -2   8 1466.56 450.828   1
   3  -2  -7 1314.10 639.399   4
  -3  -2   7 644.636 413.139   1
  -3  -2   6 28467.3 1463.33   1
   3  -2  -6 29419.7 1684.19   4
  -3  -2   5 1499.58 456.235   1
   3  -2  -5 1820.81 554.289   4
  -3  -2   5 1480.00 292.826   3
   3  -2  -4 3277.14 613.313   4
  -3  -2   4 3712.49 318.771   3
  -3  -2   4 1929.22 482.490   1
  -3  -2   3 14973.2 957.838   1
   3  -2  -3 16314.2 1021.33   4
   3  -2  -2 17026.0 988.044   4
   3  -2  -1 7060.20 381.910   3
   3  -2  -1 6959.52 622.842   5
  -3  -2   0 28707.1 1083.13   3
   3  -2   0 29257.8 1035.92   3
  -3  -2   0 30369.0 958.248   2
   3  -2   0 29856.6 1247.28   5
   3  -2   1 48737.3 1750.95   5
  -3  -2  -1 46780.9 1654.46   3
   3  -2   1 50269.3 1640.83   3
  -3  -2  -1 49932.5 1494.04   2
  -3  -2  -2 16273.8 1044.06   3
   3  -2   2 16970.7 1050.88   5
  -3  -2  -3 5100.66 785.644   3
   3  -2   3 5214.03 707.454   5
   3  -2   3 5782.06 706.424   1
  -3  -2  -4 1081.33 743.582   3
   3  -2   4 622.044 484.460   5
   3  -2   4 370.928 435.424   1
   3  -2   5 24974.8 1557.62   5
   3  -2   5 24026.0 1465.22   1
   3  -2   6 207.432 463.746   5
   3  -2   6-343.321 394.846   1
   3  -2   7 3071.18 646.033   1
   3  -2   8 18.5818 391.866   1
  -3  -2  -8-46.4381 513.919   4
   3  -1  -9 4034.10 925.302   4
   3  -1  -8 1541.49 648.287   4
  -3  -1   8 2278.83 541.563   1
   3  -1  -7 7738.86 1018.68   4
  -3  -1   7 8551.30 833.063   1
  -3  -1   6 11915.8 936.302   1
   3  -1  -6 13408.0 1231.31   4
   3  -1  -5 3713.14 712.170   4
  -3  -1   5 3840.84 565.008   1
  -3  -1   5 3587.01 352.714   3
  -3  -1   4 23686.5 757.083   3
  -3  -1   4 23323.8 1213.31   1
   3  -1  -4 25498.6 1352.31   4
   3  -1  -3 100.452 435.540   4
   3  -1  -2 4920.59 611.279   4
  -3  -1   1 16410.0 617.894   3
   3  -1  -1 17892.1 959.584   5
   3  -1   0 11771.3 612.585   3
  -3  -1   0 12772.7 669.168   3
  -3  -1   0 12563.6 501.455   2
   3  -1   0 12475.3 829.205   5
   3  -1   1 18379.6 915.225   3
  -3  -1  -1 18568.6 948.800   3
   3  -1   1 18018.1 1036.33   5
  -3  -1  -2 21447.4 1139.96   3
   3  -1   2 22781.4 1221.43   5
  -3  -1  -3 2268.43 667.315   3
   3  -1   3 524.283 434.097   5
   3  -1   4 12893.1 1089.80   5
   3  -1   4 13241.1 1017.40   1
   3  -1   5 6937.22 854.729   5
   3  -1   5 8081.69 855.377   1
   3  -1   6 674.089 533.845   5
   3  -1   6 1179.78 475.828   1
   3  -1   7 935.939 578.310   5
   3  -1   7 676.598 428.057   1
  -3  -1  -8 4313.10 840.884   4
   3   0  -9 114.574 586.416   4
   3   0  -8 3766.76 855.453   4
  -3   0   7 15917.9 1043.63   1
   3   0  -7 16671.3 1413.45   4
   3   0  -6 745.454 574.958   4
  -3   0   6 779.021 386.505   1
   3   0  -5 37.1263 589.587   4
  -3   0   5 163.807 338.490   1
   3   0  -4 397.615 485.419   4
  -3   0   4 125.312 329.895   1
   3   0  -3 4146.03 615.862   4
   3   0  -2 2231.61 520.018   4
   3   0  -1 46297.1 1651.74   5
   3   0   0 77786.2 2283.47   5
  -3   0   0 73583.9 1633.84   2
   3   0   1 8741.85 612.035   3
   3   0   1 7939.82 709.490   5
   3   0   2 24940.5 1296.00   5
   3   0   3 14821.0 1085.15   5
   3   0   4 13323.6 1090.56   5
   3   0   5 1473.80 581.810   5
   3   0   6-214.945 453.877   5
   3   0   7 1713.03 651.918   5
  -3   0  -8 1706.66 767.872   4
   3   1  -9 4115.77 877.114   4
   3   1  -8 2441.73 733.877   4
   3   1  -7 7349.27 954.806   4
  -3   1   7 7403.67 686.227   1
  -3   1   6 13082.0 893.586   1
   3   1  -6 13564.8 1237.62   4
   3   1  -5 4254.43 790.553   4
  -3   1   5 3912.26 536.713   1
  -3   1   4 24354.6 1156.44   1
   3   1  -4 24925.9 1399.11   4
   3   1  -3 270.108 455.134   4
   3   1  -2 4927.33 660.419   4
   3   1  -1 18219.5 996.544   5
   3   1  -1 16667.4 542.854   2
   3   1   0 13268.1 881.584   5
  -3   1   0 10684.2 349.859   2
   3   1   1 17964.5 1037.99   5
   3   1   2 23001.1 1226.83   5
   3   1   3 356.861 458.371   5
   3   1   4 13096.8 1118.22   5
   3   1   5 6493.47 880.189   5
   3   1   6 769.293 513.147   5
   3   1   7 359.917 502.552   5
  -3   1  -8 3108.36 830.582   4
   3   2  -9 998.103 605.719   4
   3   2  -8 1298.56 663.537   4
   3   2  -7 708.576 596.639   4
  -3   2   7 878.093 329.529   1
  -3   2   6 29705.5 1324.82   1
   3   2  -6 29276.0 1767.89   4
   3   2  -5 2173.92 703.669   4
  -3   2   5 1849.86 385.019   1
   3   2  -4 3711.22 694.581   4
   3   2  -3 16425.6 1077.23   4
   3   2  -2 18811.9 771.174   2
   3   2  -2 18855.5 1093.42   4
   3   2  -1 6709.52 692.339   5
   3   2  -1 6404.78 382.982   2
  -3   2   0 32560.5 1286.31   5
   3   2   0 29501.0 1362.71   5
   3   2   1 49316.9 1818.94   5
   3   2   2 18449.2 1112.35   5
   3   2   3 5505.08 708.124   5
   3   2   4 1079.00 525.506   5
   3   2   5 24237.8 1533.62   5
   3   2   6 358.129 484.967   5
   3   2   7 3120.01 760.550   5
  -3   2  -8 211.889 656.734   4
   3   3  -9 5266.59 979.767   4
   3   3  -8 5238.52 956.187   4
   3   3  -7 2304.95 679.233   4
   3   3  -6 8662.06 1062.88   4
  -3   3   6 8423.65 673.016   1
   3   3  -5 11044.3 1089.25   4
  -3   3   5 11278.3 749.809   1
   3   3  -4 32489.3 1621.97   4
   3   3  -3 2307.52 573.121   4
   3   3  -2 1341.13 506.566   4
   3   3  -2 2273.61 384.189   2
   3   3  -1 50428.4 1884.93   5
   3   3  -1 52373.4 1469.79   2
   3   3   0 21949.9 1153.97   5
  -3   3   0 22376.2 1009.69   5
  -3   3   0 20457.6 619.088   2
   3   3   1 1514.27 492.615   5
   3   3   2 1199.13 523.453   5
   3   3   3 15863.3 1116.59   5
   3   3   4 24775.1 1450.91   5
   3   3   5 4641.32 764.384   5
   3   3   6 6167.54 892.434   5
   3   3   7 3268.53 713.843   5
  -3   3  -8 4771.21 946.723   4
   3   4  -9 693.938 653.451   4
   3   4  -8 2617.85 784.852   4
   3   4  -7 17746.6 1479.65   4
   3   4  -6 6012.30 925.830   4
  -3   4   6 4973.11 505.654   1
   3   4  -5 5946.40 856.815   4
  -3   4   5 4517.12 476.380   1
   3   4  -4 3010.16 702.406   4
   3   4  -3 28846.3 1430.65   4
   3   4  -2 2026.44 532.114   4
   3   4  -2 2772.15 454.572   2
   3   4  -1 65759.0 1871.17   2
   3   4  -1 71283.5 2283.54   5
   3   4   0 44813.1 1742.76   5
  -3   4   0 46728.8 1559.32   5
  -3   4   0 44112.5 1184.75   2
   3   4   1 776.272 455.235   5
   3   4   2 23018.4 1248.98   5
   3   4   3 16046.9 1129.46   5
   3   4   4 5835.58 773.651   5
   3   4   5 2807.32 702.677   5
   3   4   6 2664.73 685.070   5
   3   4   7 7573.89 973.761   5
  -3   4  -8 1085.05 746.090   4
   3   5  -9 5069.81 1034.43   4
   3   5  -8 708.110 634.750   4
   3   5  -7 7733.77 1052.70   4
  -3   5   6 10697.8 677.963   1
   3   5  -6 11046.1 1158.94   4
   3   5  -5 1972.14 664.438   4
  -3   5   5 2222.95 364.795   1
   3   5  -4 14796.5 1151.25   4
   3   5  -3 5562.71 743.651   4
  -3   5   3 6152.84 538.308   1
   3   5  -2 22708.4 1064.98   2
   3   5  -2 24355.0 1233.53   4
   3   5  -1 13517.7 977.248   5
   3   5  -1 13270.7 778.589   2
  -3   5   0 20864.0 956.244   5
   3   5   0 20359.7 965.297   2
   3   5   0 20369.6 1150.46   5
  -3   5   0 20080.8 771.586   2
   3   5   1 21511.5 1187.91   5
   3   5   2 31676.3 1532.69   5
   3   5   3 2744.95 612.434   5
   3   5   4 13484.3 1096.85   5
   3   5   5 7407.27 904.613   5
   3   5   6-115.540 491.757   5
   3   5   7 1303.87 564.204   5
  -3   5  -7 1990.21 722.858   4
  -3   5  -8 3755.88 949.235   4
   3   6  -9 5553.87 1019.42   4
   3   6  -8 3242.28 849.717   4
   3   6  -7-142.392 487.843   4
   3   6  -6 25284.1 1681.63   4
   3   6  -5 7689.01 983.495   4
  -3   6   5 6523.12 514.535   1
   3   6  -4 543.157 544.028   4
  -3   6   4 1612.84 330.611   1
   3   6  -3 12227.5 945.593   2
   3   6  -3 12326.8 996.900   4
  -3   6   3 11066.0 716.030   1
   3   6  -2 31943.7 1382.43   2
   3   6  -2 32720.0 1471.83   4
  -3   6   1 11865.6 604.360   2
   3   6  -1 12898.6 809.974   2
   3   6  -1 12765.0 960.570   5
  -3   6   1 12541.9 761.554   4
   3   6   0 5621.85 689.460   5
  -3   6   0 6105.62 458.373   2
  -3   6   0 6326.38 516.647   5
   3   6   0 5887.46 592.715   2
   3   6   1 9350.14 799.853   5
   3   6   2 32317.2 1538.79   5
   3   6   3 1097.68 417.114   5
   3   6   4 8114.85 864.654   5
   3   6   5 20051.8 1393.05   5
   3   6   6 5234.33 814.853   5
   3   6   7 4742.69 848.720   5
  -3   6  -7 4671.64 940.765   4
  -3   6  -8 797.902 771.929   4
   3   7  -8 9922.27 1242.65   4
   3   7  -7 3911.08 903.495   4
   3   7  -6 158.392 548.330   4
   3   7  -5 2576.84 715.456   4
  -3   7   4 37579.9 1342.37   1
   3   7  -4 39114.1 1867.84   4
   3   7  -3 4665.16 735.226   4
   3   7  -3 5238.04 788.647   2
   3   7  -2 3078.46 572.066   4
   3   7  -2 2728.10 533.212   2
   3   7  -1 11941.7 942.534   5
  -3   7   1 12032.8 665.293   2
   3   7  -1 10886.2 818.561   2
  -3   7   1 12080.6 734.761   4
  -3   7   0 40199.0 1388.78   5
   3   7   0 41274.7 1698.44   5
   3   7   0 37831.0 1572.78   2
  -3   7   0 40701.8 1380.31   2
   3   7   1 21501.9 1212.38   5
  -3   7  -1 19069.0 978.614   2
   3   7   2 7386.47 814.219   5
   3   7   3 4225.15 665.724   5
   3   7   4 45676.8 2048.95   5
   3   7   5 2371.21 599.490   5
   3   7   6 302.162 468.365   5
   3   7   7 5518.27 889.054   5
  -3   7  -7 5774.11 952.593   4
  -3   7  -8 13515.7 1474.79   4
   3   8  -8 827.196 633.707   4
   3   8  -7 4034.72 858.130   4
   3   8  -6 6319.77 947.440   4
   3   8  -5 7316.63 945.354   4
  -3   8   4 5716.28 487.144   1
   3   8  -4 7218.34 875.770   4
   3   8  -3 15271.6 1120.36   2
   3   8  -3 17242.8 1156.51   4
   3   8  -2 10785.9 890.831   2
  -3   8   2 11476.4 717.310   4
   3   8  -2 13205.0 969.748   4
   3   8  -1 16989.8 1126.38   5
  -3   8   1 16019.2 851.865   2
   3   8  -1 17879.1 1072.65   2
  -3   8   1 16219.9 852.320   4
  -3   8   0 10196.3 708.374   2
  -3   8   0 11063.4 655.125   5
   3   8   0 11053.5 883.723   2
   3   8   0 11545.7 938.000   5
   3   8   1 1319.49 513.892   5
  -3   8  -1 2006.39 474.686   2
   3   8   2 4678.89 637.638   5
   3   8   3 3483.98 623.078   5
   3   8   4 4427.21 675.017   5
   3   8   5 12529.1 1109.81   5
   3   8   6 11992.3 1150.47   5
   3   8   7 7979.27 1012.69   5
  -3   8  -7 8131.49 1111.25   4
   3   9  -8 5302.91 979.460   4
   3   9  -7 8118.56 1073.64   4
   3   9  -6 1994.32 652.521   4
   3   9  -5 12515.2 1156.72   4
   3   9  -4 340.399 464.531   4
   3   9  -4 612.331 688.017   2
   3   9  -3 2531.30 617.746   4
   3   9  -3 3650.13 725.286   2
  -3   9   2 506.499 241.000   4
   3   9  -2-649.017 443.700   4
   3   9  -2-253.378 573.492   2
   3   9  -1 15443.1 1078.97   2
  -3   9   1 13704.7 864.723   2
   3   9  -1 15291.8 1082.96   5
  -3   9   1 14433.2 789.899   4
  -3   9   0 3680.54 380.864   5
   3   9   0 3593.62 609.196   5
   3   9   0 3160.09 597.557   2
  -3   9   0 4380.83 574.363   2
   3   9   1 15463.3 1069.52   5
  -3   9  -1 14137.2 938.541   2
   3   9   2 3121.64 578.939   5
   3   9   3 9087.58 899.610   5
   3   9   4 5153.30 704.490   5
   3   9   5 807.494 444.564   5
   3   9   6 2151.01 602.681   5
  -3   9  -6 1802.01 650.629   4
   3   9   7 9064.80 1070.48   5
  -3   9  -7 8664.30 1148.54   4
   3  10  -8 975.945 593.404   4
   3  10  -7 445.155 612.366   4
   3  10  -6 3679.93 735.900   4
   3  10  -5 548.353 528.350   4
   3  10  -5 1664.06 712.722   2
   3  10  -4 18876.7 1389.42   2
   3  10  -4 19808.0 1320.43   4
   3  10  -3 34677.4 1816.85   2
   3  10  -3 37809.3 1740.85   4
   3  10  -2 32688.1 1627.35   2
  -3  10   2 30615.8 1193.11   4
   3  10  -2 31329.2 1492.43   4
  -3  10   1 4442.48 441.324   4
   3  10  -1 4219.29 679.885   5
  -3  10   1 3988.74 535.933   2
   3  10  -1 4222.93 730.050   2
  -3  10   0 4306.80 400.951   5
   3  10   0 5081.37 686.523   5
   3  10   0 3882.41 721.270   2
  -3  10   0 4170.61 611.410   2
   3  10   1 13965.4 1014.51   5
  -3  10  -1 13704.4 982.801   2
   3  10   2 17213.5 1131.92   5
  -3  10  -2 17854.2 1202.63   2
   3  10   3 6780.92 782.599   5
   3  10   4 24435.5 1466.50   5
   3  10   5 4213.24 715.990   5
   3  10   6 7627.51 916.152   5
  -3  10  -6 10462.5 1158.97   4
   3  10   7 3516.22 724.996   5
  -3  10  -7 1978.41 699.417   4
   3  11  -8 1442.58 740.688   4
   3  11  -7 1304.45 639.427   4
   3  11  -6 1299.13 617.458   4
   3  11  -5 9140.09 991.513   4
   3  11  -5 8960.57 1102.86   2
   3  11  -4 32756.0 1839.49   2
   3  11  -4 31629.3 1712.22   4
   3  11  -3 8866.11 996.823   2
   3  11  -3 8955.53 899.989   4
   3  11  -2 3420.11 560.408   4
   3  11  -2 3789.20 715.454   2
  -3  11   1 43353.8 1756.93   2
   3  11  -1 46338.6 1979.89   5
  -3  11   1 41762.8 1436.91   4
   3  11  -1 43717.3 1973.93   2
   3  11   0 85282.4 2803.66   5
   3  11   0 83261.9 2935.07   2
  -3  11   0 86178.4 2707.19   2
   3  11   1 28113.7 1473.03   5
  -3  11  -1 27371.4 1439.68   2
   3  11   2 7318.76 793.420   5
  -3  11  -2 7864.79 893.458   2
   3  11   3 5533.12 721.504   5
   3  11   4 20108.0 1327.51   5
   3  11   5 7126.57 857.071   5
  -3  11  -5 6126.22 862.537   4
   3  11   6 604.851 438.970   5
  -3  11  -6 981.692 556.084   4
   3  11   7 3380.21 720.814   5
  -3  11  -7 2664.41 727.665   4
   3  12  -8 788.811 667.670   4
   3  12  -7 558.637 473.851   4
   3  12  -6 2154.69 639.493   4
   3  12  -6 4721.09 980.026   2
   3  12  -5 1351.23 573.195   4
   3  12  -5 1403.21 636.008   2
   3  12  -4 14068.6 1291.53   2
   3  12  -4 15403.3 1191.25   4
   3  12  -3 22584.8 1534.45   2
   3  12  -3 22669.9 1347.55   4
   3  12  -2 70510.6 2806.29   2
   3  12  -2 74497.3 2502.49   4
   3  12  -1 29733.3 1567.67   5
  -3  12   1 29229.7 1473.28   2
   3  12  -1 29708.9 1695.42   2
   3  12   0 1977.26 509.191   5
   3  12   0 1691.86 592.763   2
  -3  12   0 1493.07 558.050   2
   3  12   1 2342.79 497.049   5
  -3  12  -1 2372.43 593.412   2
   3  12   2 29303.9 1527.34   5
  -3  12  -2 25231.7 1503.05   2
   3  12   3 22649.9 1366.36   5
  -3  12  -3 20843.5 1443.74   2
   3  12   4 2394.49 557.424   5
   3  12   5 3730.48 652.014   5
  -3  12  -5 3309.25 708.447   4
   3  12   6 3397.02 664.172   5
  -3  12  -6 4044.73 794.413   4
  -3  12  -7-893.911 598.213   4
   3  13  -7 4709.94 919.973   4
   3  13  -7 7004.35 1171.17   2
   3  13  -6 927.643 581.125   4
   3  13  -6 2108.36 796.433   2
   3  13  -5 525.584 495.607   4
   3  13  -5 1418.97 733.154   2
   3  13  -4 1523.53 511.615   4
   3  13  -4 1558.01 713.157   2
   3  13  -3 5041.24 691.086   4
   3  13  -3 2787.92 746.556   2
   3  13  -2-8.29929 551.194   2
   3  13  -1 14952.1 1107.41   5
  -3  13   1 15009.3 1083.34   2
   3  13  -1 13499.8 1185.41   2
  -3  13   0 13122.1 1040.18   2
   3  13   0 14404.0 1078.47   5
   3  13   0 11691.6 1157.41   2
   3  13   1 25978.8 1416.48   5
  -3  13  -1 20005.2 1333.42   2
   3  13   2 6636.49 752.830   5
  -3  13  -2 6396.12 849.121   2
   3  13   3 9420.21 872.343   5
  -3  13  -3 9375.70 1047.26   2
   3  13   4 10170.6 983.502   5
  -3  13  -4 10331.7 1014.83   4
  -3  13  -4 9476.43 1100.66   2
  -3  13  -5 495.045 481.491   4
  -3  13  -6 84.4730 520.344   4
  -3  13  -7 6312.23 1017.87   4
   3  14  -7 1.35660 493.998   4
   3  14  -7 1644.60 736.074   2
   3  14  -6 3849.69 815.873   4
   3  14  -6 4240.14 933.744   2
   3  14  -5 2417.21 633.423   4
   3  14  -5 3107.13 833.192   2
   3  14  -4 3933.67 679.946   4
   3  14  -4 1376.91 673.311   2
   3  14  -3 7329.99 801.992   4
   3  14  -3 6069.88 967.418   2
   3  14  -2 3165.56 780.572   2
   3  14  -1 7782.37 856.950   5
  -3  14   1 6147.98 789.244   2
   3  14  -1 6462.01 926.529   2
   3  14   0 458.240 353.704   5
  -3  14   0 87.9354 403.168   2
   3  14   0-161.277 536.950   2
   3  14   1 6942.39 763.841   5
  -3  14  -1 5727.23 782.918   2
   3  14   2 4178.86 634.838   5
  -3  14  -2 2016.92 600.182   2
   3  14   3 975.724 414.354   5
  -3  14  -3 431.122 375.522   4
  -3  14  -3 857.673 602.643   2
  -3  14  -4 1178.16 477.839   4
  -3  14  -4 1473.62 662.917   2
  -3  14  -5 14303.7 1256.59   4
  -3  14  -6 4711.51 827.012   4
  -3  14  -7 7710.72 1087.22   4
   3  15  -7 1913.43 702.072   4
   3  15  -6 718.642 519.505   4
   3  15  -6 2181.03 808.199   2
   3  15  -5 5974.33 869.049   4
   3  15  -5 7258.66 1093.31   2
   3  15  -4 5035.01 733.794   4
   3  15  -4 5612.15 925.831   2
   3  15  -3 5113.06 689.258   4
   3  15  -3 3602.17 811.071   2
   3  15  -2 7554.41 876.987   5
   3  15  -2 7786.64 1035.28   2
   3  15  -1 13075.9 1080.96   5
  -3  15   1 10702.1 1035.50   2
   3  15  -1 10840.1 1168.34   2
  -3  15   0 9951.60 996.566   2
   3  15   0 10151.9 923.750   5
   3  15   0 9062.13 1081.69   2
   3  15   1 4482.52 633.655   5
  -3  15  -1 4360.37 779.978   2
  -3  15  -2 2301.63 672.154   2
  -3  15  -3 8434.50 1046.70   2
  -3  15  -4 13048.2 1317.58   2
  -3  15  -5 3869.01 873.351   2
   3  16  -6 5585.15 1048.24   2
   3  16  -5 1984.89 768.054   2
   3  16  -4-117.897 600.161   2
   3  16  -3 9856.52 1231.16   2
   3  16  -2 6840.13 864.684   5
   3  16  -2 10396.0 1196.08   2
   3  16  -1 8183.08 867.183   5
  -3  16   1 8161.26 927.220   2
   3  16  -1 7466.20 1025.97   2
   3  16   0 1096.87 445.702   5
  -3  16   0 819.887 542.004   2
  -3  16  -1 6762.59 901.507   2
  -3  16  -2 8793.69 1041.32   2
  -3  16  -3 1968.58 658.271   2
  -3  16  -4 89.6313 547.601   2
  -3  16  -5 8529.51 1168.69   2
   3  17  -5 930.832 768.214   2
   3  17  -4 5709.49 1035.77   2
   3  17  -3 7101.20 1099.13   2
   3  17  -2 838.119 439.939   5
   3  17  -2 1694.57 712.814   2
  -3  17   1 8837.81 1022.74   2
   3  17  -1 9180.83 1166.88   2
   3  17   0 3328.92 783.222   2
  -3  17   0 1695.73 604.742   2
  -3  17  -1 2551.43 671.577   2
  -3  17  -2-99.4732 520.211   2
  -3  17  -3 9165.29 1148.52   2
  -3  17  -4 8784.90 1164.64   2
  -3  17  -5 725.904 673.830   2
   3  18  -4 1653.61 813.577   2
   3  18  -3 4194.69 905.176   2
   3  18  -2 2174.73 773.751   2
  -3  18   1 5343.56 862.984   2
   3  18  -1 3969.31 881.530   2
   3  18   0 475.867 672.124   2
  -3  18   0-288.379 516.203   2
  -3  18  -1 7018.15 987.066   2
  -3  18  -2 9889.66 1176.04   2
  -3  18  -3 747.963 636.275   2
  -3  18  -4-439.284 668.730   2
   3  19  -3 3951.81 937.173   2
   3  19  -2 212.898 515.848   2
  -3  19   1 6128.24 939.516   2
   3  19  -1 7528.26 1176.73   2
   3  19   0 6142.54 1085.59   2
  -3  19   0 5959.06 961.429   2
  -3  19  -1 4828.83 893.952   2
  -3  19  -2 2107.51 726.096   2
  -3  19  -3 7554.03 1105.83   2
  -3  20   1 8358.87 1098.52   2
  -3  20   0 516.388 490.783   2
  -3  20  -1 3508.22 836.045   2
  -3  20  -2 3585.02 868.588   2
  -3  21   0 2103.07 730.503   2
  -3  21  -1 2243.16 725.474   2
  -4 -20   1-93.7666 432.968   1
   4 -20   0 370.699 425.396   1
  -4 -19   2 1723.95 719.520   1
  -4 -19   1 2407.72 688.487   1
  -4 -19   0 2130.81 615.258   1
   4 -19   0 1222.98 590.846   1
   4 -19   1 718.491 556.848   1
  -4 -18   3 1686.86 727.786   1
  -4 -18   2 4496.39 901.032   1
  -4 -18   1 1919.51 681.009   1
   4 -18  -1 2185.27 656.832   1
  -4 -18   0 11921.2 1219.49   1
   4 -18   0 10502.0 1174.68   1
  -4 -18  -1 3034.71 658.114   1
   4 -18   1 2465.88 674.603   1
   4 -18   2 6814.02 1062.03   1
  -4 -17   3 2741.25 758.177   1
  -4 -17   2 4152.34 864.822   1
  -4 -17   1 11584.8 1224.68   1
   4 -17  -1 15310.8 1308.72   1
  -4 -17   0 7900.46 1009.45   1
   4 -17   0 8437.30 1042.79   1
  -4 -17  -1 676.386 411.019   1
   4 -17   1-513.280 483.818   1
   4 -17   2 1004.77 551.541   1
   4 -17   3 6439.29 1071.56   1
  -4 -16   4 2296.39 696.547   1
  -4 -16   3 3366.61 838.306   1
  -4 -16   2 1476.11 634.684   1
  -4 -16   1 1839.22 629.499   1
   4 -16  -1 1144.09 496.182   1
  -4 -16   0 2203.97 555.994   1
   4 -16   0 2232.40 667.250   1
  -4 -16  -1 4539.27 733.264   1
   4 -16   1 5443.71 883.676   1
   4 -16   2 5793.47 911.967   1
   4 -16   3 307.355 560.351   1
  -4 -15   5 9035.88 1159.36   1
  -4 -15   4 4617.75 927.492   1
  -4 -15   3 5261.49 923.527   1
  -4 -15   2 2443.95 656.165   1
  -4 -15   1 572.684 519.442   1
   4 -15  -1 615.435 399.202   1
  -4 -15   0 833.460 509.564   1
   4 -15   0 2331.79 648.995   1
  -4 -15  -1 3012.62 642.894   1
   4 -15   1 2700.72 717.253   1
  -4 -15  -2 2336.87 557.652   1
   4 -15   2 1308.19 559.763   1
   4 -15   3 8249.52 1150.16   1
   4 -15   4 1821.75 725.964   1
  -4 -14   6 13044.4 1461.83   1
  -4 -14   5 266.754 464.885   1
  -4 -14   4 4602.69 880.083   1
  -4 -14   3 5321.23 882.549   1
  -4 -14   2 12427.5 1215.03   1
  -4 -14   1 3861.36 748.331   1
   4 -14  -1 4989.57 757.772   1
   4 -14   0-62.5426 448.397   1
  -4 -14   0 667.332 473.076   1
   4 -14   1 8968.78 1066.90   1
  -4 -14  -1 8162.32 925.894   1
  -4 -14  -2 11659.0 1043.66   1
   4 -14   2 11051.5 1206.70   1
   4 -14   3 8119.76 1098.61   1
   4 -14   4 10963.3 1308.51   1
  -4 -13   6 1749.59 667.190   1
  -4 -13   5 4778.95 847.152   1
  -4 -13   4 2603.70 757.811   1
  -4 -13   3 2405.45 728.681   1
  -4 -13   2 28517.5 1804.87   1
   4 -13  -1 6657.42 835.539   1
  -4 -13   1 4479.41 766.710   1
  -4 -13   0 28344.2 1687.67   1
   4 -13   0 30931.0 1815.21   1
  -4 -13  -1 78.2810 380.176   1
   4 -13   1 814.605 533.012   1
  -4 -13  -2 1087.48 460.764   1
   4 -13   2 753.887 512.897   1
  -4 -13  -3 1069.60 433.893   1
   4 -13   3 503.100 534.163   1
   4 -13   4 577.072 564.042   1
  -4 -13  -5 3421.88 864.737   3
   4 -13   5 3137.26 845.950   1
  -4 -12   7 1073.83 652.689   1
  -4 -12   6 3788.70 850.512   1
  -4 -12   5 41.0674 473.671   1
  -4 -12   4 3464.29 724.409   1
  -4 -12   3 10207.0 1104.47   1
  -4 -12   2 6603.43 896.423   1
  -4 -12   1 749.808 517.963   1
   4 -12   0 14381.5 816.834   5
  -4 -12   0 15028.5 1203.73   1
   4 -12   0 16291.5 1292.68   1
  -4 -12  -1 19285.5 1327.35   1
   4 -12   1 20210.0 1084.63   5
   4 -12   1 20817.5 1486.36   1
   4 -12   2 14475.3 1006.69   5
  -4 -12  -2 13033.6 1080.29   1
   4 -12   2 12486.4 1236.24   1
  -4 -12  -3 9142.29 869.406   1
   4 -12   3 9355.50 1142.55   1
   4 -12   4 3806.79 799.645   1
  -4 -12  -5 2591.67 812.810   3
   4 -12   5 1874.84 690.597   1
  -4 -11   7 1253.32 690.829   1
  -4 -11   6 895.904 565.093   1
  -4 -11   5 1704.94 589.914   1
  -4 -11   4 3173.67 727.829   1
  -4 -11   3 4845.37 796.135   1
  -4 -11   2 53200.1 2398.66   1
  -4 -11   1 9224.84 997.355   1
   4 -11  -1 9502.46 612.090   5
   4 -11   0 7501.72 614.926   5
  -4 -11   0 6159.59 832.241   1
   4 -11   0 6227.17 849.183   1
   4 -11   1 9727.47 757.615   5
  -4 -11  -1 10204.1 953.847   1
   4 -11   1 10589.1 1091.04   1
  -4 -11  -2 2286.50 526.154   1
   4 -11   2 2348.31 455.831   5
   4 -11   2 2931.12 683.251   1
   4 -11   3 12650.9 1041.82   5
  -4 -11  -3 13622.1 1025.43   1
   4 -11   3 13141.7 1283.04   1
   4 -11   4 41.0998 503.412   1
  -4 -11  -4-181.607 302.502   1
  -4 -11  -5 6289.41 1009.87   3
   4 -11   5 5784.20 989.498   1
  -4 -11  -6 5165.77 1000.92   3
   4 -11   6 3916.79 946.135   1
  -4 -10   8 5154.56 942.234   1
  -4 -10   7 4554.28 847.574   1
   4 -10  -6 4060.58 661.065   4
  -4 -10   6 2742.67 724.940   1
  -4 -10   5 13038.5 1255.09   1
   4 -10  -5 13332.7 1008.97   4
  -4 -10   4 4582.73 811.520   1
   4 -10  -3 12073.8 692.107   5
  -4 -10   3 11197.7 1128.74   1
   4 -10  -2 20726.7 925.451   5
  -4 -10   2 17614.0 1352.30   1
   4 -10  -1 13874.0 790.493   5
  -4 -10   1 13460.5 1139.31   1
  -4 -10   0 2229.48 612.983   1
   4 -10   0 2188.13 403.348   5
   4 -10   0 3145.38 730.517   1
   4 -10   1 13093.2 923.852   5
  -4 -10  -1 12398.1 1031.97   1
   4 -10   1 13338.7 1191.97   1
   4 -10   2 15859.5 1089.99   5
  -4 -10  -2 16497.9 1151.85   1
   4 -10   2 17163.2 1369.08   1
   4 -10   3 554.411 405.065   5
   4 -10   3-98.3753 505.876   1
  -4 -10  -3 536.312 362.377   1
  -4 -10  -4 6399.04 991.576   3
   4 -10   4 5932.60 782.612   5
   4 -10   4 8466.19 1079.12   1
  -4 -10  -5 2011.70 773.161   3
   4 -10   5 2007.42 729.675   1
  -4 -10  -6 2451.93 884.035   3
   4 -10   6 2464.83 762.657   1
  -4  -9   8 4468.19 856.611   1
   4  -9  -7 178.024 448.668   4
  -4  -9   7 256.865 446.874   1
   4  -9  -6 1177.46 468.440   4
  -4  -9   6 543.013 532.757   1
  -4  -9   5 13214.6 1230.91   1
   4  -9  -5 15063.8 1084.57   4
   4  -9  -4 11875.7 768.735   5
  -4  -9   4 12675.5 1151.34   1
  -4  -9   3 8709.97 1012.23   1
   4  -9  -3 8884.95 636.411   5
   4  -9  -2 29677.2 1196.72   5
  -4  -9   2 27912.7 1660.16   1
   4  -9  -1 16227.0 877.064   5
  -4  -9   1 14741.1 1155.01   1
   4  -9   0 40914.7 1569.99   5
  -4  -9   0 36542.9 1809.11   1
  -4  -9  -1 3711.54 663.399   1
   4  -9   1 3779.54 545.713   5
   4  -9   1 4180.36 751.106   1
   4  -9   2 4943.86 641.360   5
   4  -9   2 3131.01 724.263   1
   4  -9   3 5193.73 709.658   5
   4  -9   3 5649.69 885.968   1
  -4  -9  -4 2148.85 730.143   3
   4  -9   4 3478.08 674.632   5
   4  -9   4 3122.14 752.859   1
  -4  -9  -5 2101.31 799.456   3
   4  -9   5 658.961 583.229   1
  -4  -9  -6 5517.27 1023.04   3
   4  -9   6 3707.61 769.432   1
   4  -9   7 5345.36 1019.43   1
   4  -8  -9 875.130 561.864   4
  -4  -8   9 1463.76 608.503   1
  -4  -8   8 545.735 507.835   1
   4  -8  -8 1328.11 580.712   4
   4  -8  -7 4475.17 752.722   4
  -4  -8   7 4708.22 814.913   1
   4  -8  -6 2500.31 582.136   4
  -4  -8   6 1747.28 666.047   1
   4  -8  -5 1480.76 510.639   4
  -4  -8   5 424.728 568.383   1
  -4  -8   4 8115.52 961.658   1
   4  -8  -4 8592.81 700.222   5
   4  -8  -3 14340.9 840.412   5
  -4  -8   3 12614.6 1148.29   1
   4  -8  -2 3811.96 473.708   5
  -4  -8   2 5354.96 797.978   1
   4  -8  -1 7795.42 647.508   5
  -4  -8   1 6299.84 795.583   1
   4  -8   0 9821.86 753.505   5
  -4  -8   0 7846.37 872.881   1
   4  -8   1 17367.0 1084.92   5
   4  -8   1 18871.1 1326.26   1
   4  -8   2 18321.2 1174.61   5
   4  -8   2 17859.9 1351.10   1
  -4  -8  -3 1523.90 629.082   3
   4  -8   3 2275.95 541.479   5
   4  -8   3 1592.07 599.999   1
  -4  -8  -4 27453.4 1763.90   3
   4  -8   4 25223.9 1586.52   5
   4  -8   4 24076.9 1661.99   1
  -4  -8  -5 1463.27 742.139   3
   4  -8   5 862.226 451.325   5
   4  -8   5 1292.09 597.083   1
  -4  -8  -6 4288.44 959.633   3
   4  -8   6 3348.71 821.551   1
  -4  -8  -7 439.888 795.930   3
   4  -8   7 1274.53 605.026   1
   4  -7  -9 2228.82 702.089   4
  -4  -7   9 2179.82 684.764   1
   4  -7  -8 4452.47 837.522   4
  -4  -7   8 3797.42 777.466   1
   4  -7  -7-3.42307 455.607   4
  -4  -7   7 657.703 478.179   1
   4  -7  -6 9313.23 954.788   4
  -4  -7   6 7463.14 944.082   1
   4  -7  -5 5324.39 734.513   4
  -4  -7   5 4944.73 813.711   1
   4  -7  -4 1283.65 478.981   4
  -4  -7   4 1514.78 592.791   1
   4  -7  -3 1882.07 422.120   5
  -4  -7   3 2324.49 675.367   1
   4  -7  -3 1302.14 303.176   2
   4  -7  -2 55726.9 1847.63   5
  -4  -7   2 49677.6 2188.06   1
   4  -7  -1 7095.94 641.203   5
  -4  -7   1 5869.52 779.937   1
   4  -7   0 2253.48 443.657   5
   4  -7   1 2878.34 524.395   5
   4  -7   1 3006.33 687.574   1
   4  -7   2 8109.37 814.748   5
   4  -7   2 7572.41 962.060   1
  -4  -7  -3 22685.6 1523.17   3
   4  -7   3 22037.7 1366.68   5
   4  -7   3 19451.7 1464.55   1
  -4  -7  -4 5526.02 898.892   3
   4  -7   4 5313.25 771.213   5
   4  -7   4 5222.35 867.600   1
  -4  -7  -5 3320.53 834.045   3
   4  -7   5 2679.78 660.501   5
   4  -7   5 3160.27 759.316   1
  -4  -7  -6 1809.48 769.312   3
   4  -7   6 814.477 558.550   1
  -4  -7  -7 8977.11 1260.87   3
   4  -7   7 7955.80 1084.71   1
   4  -7   8 1220.77 649.344   1
   4  -6  -9-107.975 551.037   4
  -4  -6   9 255.607 417.303   1
   4  -6  -8 5956.39 900.515   4
  -4  -6   8 7529.75 995.310   1
  -4  -6   7 13598.6 1223.40   1
   4  -6  -7 16191.4 1333.86   4
   4  -6  -6 4942.27 789.111   4
  -4  -6   6 3837.42 699.016   1
  -4  -6   5 12138.6 1108.41   1
   4  -6  -5 13550.8 1082.08   4
   4  -6  -4 2902.92 619.683   4
  -4  -6   4 2624.79 627.524   1
   4  -6  -3 17380.7 996.216   5
   4  -6  -3 18020.2 791.574   2
  -4  -6   3 15408.0 1186.50   1
   4  -6  -2 14236.2 884.697   5
  -4  -6   2 15169.7 1143.13   1
   4  -6  -1 4048.77 520.830   5
   4  -6   0 2488.23 473.661   5
   4  -6   1 3937.66 620.801   5
  -4  -6  -2 760.867 585.269   3
   4  -6   2 1139.50 448.984   5
   4  -6   2 1521.80 590.279   1
  -4  -6  -3 8400.35 1006.92   3
   4  -6   3 8586.94 917.024   5
   4  -6   3 7190.36 970.629   1
  -4  -6  -4 8604.98 1043.61   3
   4  -6   4 8579.63 972.729   5
   4  -6   4 7475.43 969.487   1
   4  -6   5 5620.79 869.927   5
   4  -6   5 5673.92 890.918   1
  -4  -6  -6 4893.12 1039.90   3
   4  -6   6 4416.29 820.250   5
   4  -6   6 2804.70 722.909   1
   4  -6   7 618.067 573.728   1
   4  -6   8 4071.05 879.028   1
   4  -5  -9 6596.92 1023.85   4
  -4  -5   9 5443.20 847.050   1
   4  -5  -8 9328.31 1112.88   4
  -4  -5   8 9548.06 1062.37   1
   4  -5  -7 3754.08 794.135   4
  -4  -5   7 3103.67 675.020   1
   4  -5  -6 8754.78 978.424   4
  -4  -5   6 8824.87 996.898   1
  -4  -5   5 27816.2 1627.21   1
   4  -5  -5 30447.9 1642.98   4
   4  -5  -4 19136.1 622.273   3
   4  -5  -4 20482.3 950.810   2
  -4  -5   4 21330.1 1365.46   1
   4  -5  -4 22283.8 1341.14   4
   4  -5  -3 22259.5 1173.63   5
   4  -5  -3 22129.3 831.272   2
  -4  -5   3 18744.3 1269.82   1
  -4  -5   2 6450.40 763.673   1
   4  -5  -2 7049.51 659.171   5
   4  -5  -1 5266.38 600.460   5
   4  -5   0 14972.8 972.283   5
   4  -5   1 8835.25 793.569   5
  -4  -5  -2 19073.5 1272.84   3
   4  -5   2 20487.6 1271.47   5
  -4  -5  -3 39505.9 1962.58   3
   4  -5   3 41486.1 1934.91   5
   4  -5   3 39044.0 1984.31   1
  -4  -5  -4 8379.33 1059.47   3
   4  -5   4 9310.83 1017.75   5
   4  -5   4 7529.97 957.359   1
  -4  -5  -5 1317.78 754.925   3
   4  -5   5 1030.31 590.631   5
   4  -5   5 716.469 592.883   1
  -4  -5  -6 12764.4 1389.33   3
   4  -5   6 12774.1 1274.38   5
   4  -5   6 11456.0 1196.43   1
   4  -5   7 9134.55 1117.14   1
   4  -5   8 6385.02 1009.20   1
   4  -4  -9-96.3231 559.650   4
   4  -4  -8 3480.03 773.909   4
  -4  -4   8 2479.79 612.315   1
   4  -4  -7 10372.8 1114.32   4
  -4  -4   7 10031.1 1021.41   1
  -4  -4   6 16296.6 1255.40   1
   4  -4  -6 14844.4 1235.28   4
   4  -4  -5 3907.66 714.254   4
  -4  -4   5 4146.70 709.449   1
   4  -4  -4 2635.52 626.833   4
  -4  -4   4 1815.18 561.426   1
   4  -4  -3 30624.0 970.114   2
   4  -4  -3 29558.6 1401.02   5
  -4  -4   3 29057.4 1549.59   1
   4  -4  -3 31100.7 1530.12   4
   4  -4  -2 4186.76 543.529   5
   4  -4  -1 19473.8 1094.08   5
   4  -4   0 32969.2 1467.15   5
  -4  -4   0 32185.5 1212.38   2
  -4  -4  -1 35091.8 1561.40   3
   4  -4   1 38304.8 1677.56   5
  -4  -4  -2 37167.1 1731.40   3
   4  -4   2 36082.4 1708.72   5
  -4  -4  -3 14680.6 1227.33   3
   4  -4   3 16110.8 1216.99   5
  -4  -4  -4 55699.0 2500.21   3
   4  -4   4 57482.6 2476.14   5
   4  -4   4 54377.3 2447.47   1
  -4  -4  -5 16938.1 1462.90   3
   4  -4   5 15157.8 1305.55   5
   4  -4   5 15785.7 1309.25   1
   4  -4   6 18035.2 1515.10   5
   4  -4   6 16616.2 1402.50   1
   4  -4   7 476.710 513.679   5
   4  -4   7 889.248 532.831   1
   4  -3  -9 1141.42 714.014   4
   4  -3  -8 2323.41 745.110   4
  -4  -3   8 1340.95 523.704   1
   4  -3  -7 7459.25 1002.97   4
  -4  -3   7 8197.64 918.679   1
   4  -3  -6-90.8726 470.733   4
  -4  -3   6 811.690 472.488   1
   4  -3  -5 4681.71 771.465   4
  -4  -3   5 3786.97 680.911   1
   4  -3  -4 957.247 549.263   4
  -4  -3   4 295.965 430.504   1
   4  -3  -3 11119.9 506.180   2
  -4  -3   3 12551.8 1002.64   1
   4  -3  -3 11182.8 946.197   4
   4  -3  -2 25457.8 737.571   3
   4  -3  -2 32960.2 1404.85   5
  -4  -3   1 63596.8 1840.33   3
   4  -3  -1 67510.1 1761.15   3
   4  -3  -1 64634.8 2217.08   5
  -4  -3   0 10101.3 731.716   3
   4  -3   0 11524.8 705.929   3
   4  -3   0 11264.8 876.603   5
  -4  -3   0 12263.4 644.523   2
  -4  -3  -1 48530.1 1833.45   3
   4  -3   1 46860.6 1921.16   5
  -4  -3  -1 50345.1 1604.74   2
  -4  -3  -2 26128.3 1433.95   3
   4  -3   2 26752.8 1462.98   5
  -4  -3  -3 73634.0 2726.35   3
   4  -3   3 70384.2 2678.53   5
  -4  -3  -4 2075.74 767.909   3
   4  -3   4 1472.10 581.526   5
   4  -3   5 5065.76 838.739   5
   4  -3   6 1181.82 557.918   5
   4  -3   7 6887.90 1009.61   5
   4  -2  -9 2106.55 773.992   4
   4  -2  -8 913.404 663.586   4
  -4  -2   8 497.217 375.328   1
  -4  -2   7 14537.7 1151.86   1
   4  -2  -7 15772.7 1391.10   4
  -4  -2   6 2068.06 530.771   1
   4  -2  -6 2481.10 670.030   4
   4  -2  -5 7433.36 914.723   4
  -4  -2   5 7569.11 821.462   1
  -4  -2   4 5489.84 708.709   1
   4  -2  -4 6275.77 831.962   4
   4  -2  -3 70593.6 2518.43   4
  -4  -2   2 4771.70 325.906   3
   4  -2  -2 5611.46 667.658   5
   4  -2  -1 34772.7 1077.36   3
  -4  -2   1 33800.6 1152.99   3
   4  -2  -1 34519.9 1527.84   5
   4  -2   0 15801.2 816.863   3
  -4  -2   0 16790.4 899.581   3
   4  -2   0 17072.1 1070.69   5
  -4  -2   0 18267.5 717.346   2
  -4  -2  -1 30052.4 1369.57   3
   4  -2   1 31612.3 1540.88   5
  -4  -2  -1 31735.6 1146.53   2
   4  -2   2 17276.2 1204.73   5
  -4  -2  -2 16036.2 1113.22   3
  -4  -2  -3 17101.5 1248.66   3
   4  -2   3 14696.1 1173.44   5
   4  -2   4 6228.22 885.114   5
   4  -2   5 4344.48 748.687   5
   4  -2   6 3894.73 823.936   5
   4  -2   7 4135.64 841.834   5
   4  -1  -9 4061.74 872.477   4
   4  -1  -8 4076.43 841.956   4
  -4  -1   8 4291.63 654.719   1
   4  -1  -7 6501.20 960.312   4
  -4  -1   7 5552.62 726.834   1
  -4  -1   6 14455.5 1106.83   1
   4  -1  -6 17605.4 1398.18   4
  -4  -1   5 20835.9 1280.05   1
   4  -1  -5 21678.9 1465.43   4
  -4  -1   4 20754.0 1248.11   1
   4  -1  -4 22288.5 1390.75   4
   4  -1  -3 7386.40 848.362   4
   4  -1  -2 18746.3 1144.58   5
   4  -1  -1 9854.36 826.042   5
  -4  -1   0 2239.13 417.927   3
   4  -1   0 1480.16 510.939   5
  -4  -1   0 1728.63 220.531   2
  -4  -1  -1 19372.4 815.090   2
   4  -1   1 17585.2 1160.97   5
  -4  -1  -1 19494.7 1077.14   3
   4  -1   2 7072.76 824.168   5
   4  -1   3 43148.7 2010.44   5
   4  -1   4 1622.58 647.523   5
   4  -1   5 10894.8 1151.46   5
   4  -1   6 7264.52 999.389   5
   4  -1   7 9023.07 1161.54   5
   4   0  -9 1563.10 748.183   4
   4   0  -8 2597.93 846.910   4
  -4   0   7 16110.0 1138.15   1
   4   0  -7 16638.2 1431.02   4
  -4   0   6 16181.2 1120.02   1
   4   0  -6 18301.0 1420.76   4
   4   0  -5 7216.53 940.870   4
  -4   0   5 6894.75 747.794   1
   4   0  -4 4046.32 754.369   4
   4   0  -3 45888.9 1965.42   4
   4   0  -2 35411.4 1586.25   5
   4   0  -2 30532.7 753.394   2
   4   0  -1 451.448 451.856   5
   4   0   0 19621.4 1168.40   5
  -4   0   0 16504.4 532.720   2
   4   0   1 505.641 479.978   5
   4   0   2-74.2488 454.206   5
   4   0   3 35293.8 1823.71   5
   4   0   4 28670.7 1714.96   5
   4   0   5 4670.56 844.642   5
   4   0   6 9644.95 1133.23   5
   4   0   7 183.021 527.032   5
   4   1  -9 3730.94 885.966   4
   4   1  -8 3894.05 813.835   4
   4   1  -7 6430.35 1038.34   4
  -4   1   7 4457.07 623.132   1
  -4   1   6 15703.1 1061.37   1
   4   1  -6 16580.6 1364.46   4
  -4   1   5 19255.8 1186.26   1
   4   1  -5 19855.6 1428.42   4
   4   1  -4 23038.5 1436.52   4
   4   1  -3 7926.96 899.456   4
   4   1  -2 18682.0 1205.14   5
   4   1  -2 19768.5 656.001   2
   4   1  -1 9781.07 877.175   5
   4   1   0 1812.85 523.662   5
   4   1   1 17424.0 1162.39   5
   4   1   2 6655.36 832.447   5
   4   1   3 42571.0 2006.16   5
   4   1   4 836.791 557.460   5
   4   1   5 11727.2 1157.43   5
   4   1   6 8809.19 1080.96   5
   4   1   7 10734.0 1242.54   5
   4   2  -9 274.162 594.968   4
   4   2  -8 905.779 662.801   4
  -4   2   7 16739.2 1108.65   1
   4   2  -7 15873.1 1427.81   4
   4   2  -6 3216.27 776.423   4
  -4   2   6 1881.04 447.587   1
   4   2  -5 9030.53 1071.53   4
  -4   2   5 7900.38 750.307   1
   4   2  -4 5364.58 797.573   4
   4   2  -3 69857.5 2574.86   4
   4   2  -2 6345.45 780.564   5
   4   2  -2 5012.49 379.655   2
   4   2  -1 36215.7 1651.00   5
   4   2   0 15924.2 1112.43   5
   4   2   1 28180.2 1503.51   5
   4   2   2 18225.3 1270.77   5
   4   2   3 14542.1 1192.53   5
   4   2   4 5452.69 805.314   5
   4   2   5 4664.40 812.077   5
   4   2   6 2693.37 721.138   5
   4   2   7 3785.76 844.377   5
   4   3  -8 1824.55 714.424   4
   4   3  -7 8477.98 1130.06   4
   4   3  -6 899.120 679.990   4
  -4   3   6 203.201 341.619   1
   4   3  -5 5219.56 904.466   4
  -4   3   5 4346.23 600.584   1
   4   3  -4 294.730 566.326   4
   4   3  -3 11749.1 747.221   2
   4   3  -3 11144.8 1043.68   4
   4   3  -2 29428.9 1522.49   5
   4   3  -2 28351.3 1039.53   2
   4   3  -1 63771.5 2328.34   5
   4   3  -1 63886.3 1719.91   2
   4   3   0 11129.6 962.811   5
   4   3   1 48665.4 2060.50   5
   4   3   2 26230.2 1509.50   5
   4   3   3 77522.1 2874.56   5
   4   3   4 866.798 522.125   5
   4   3   5 4831.77 822.486   5
   4   3   6 902.185 571.451   5
   4   3   7 6313.11 997.701   5
   4   4  -8 3106.52 855.530   4
   4   4  -7 11884.7 1257.47   4
  -4   4   6 14731.0 957.736   1
   4   4  -6 14120.4 1298.46   4
   4   4  -5 3816.57 828.287   4
   4   4  -4 2672.95 720.383   4
   4   4  -3 30226.4 1270.58   2
   4   4  -3 31181.1 1628.70   4
   4   4  -2 4286.31 479.806   2
   4   4  -1 18653.8 1234.16   5
   4   4  -1 17594.4 829.891   2
   4   4   0 30961.6 1562.85   5
  -4   4   0 28703.6 784.659   2
   4   4   1 36883.5 1776.39   5
   4   4   2 36302.6 1808.01   5
   4   4   3 14511.4 1203.47   5
   4   4   4 56185.8 2495.16   5
   4   4   5 15252.5 1317.53   5
   4   4   6 17223.1 1472.64   5
   4   4   7 1094.03 609.142   5
   4   5  -8 8697.68 1160.20   4
   4   5  -7 4120.89 903.064   4
   4   5  -6 10092.8 1120.85   4
  -4   5   6 9020.68 739.426   1
   4   5  -5 26915.2 1715.27   4
   4   5  -4 24124.7 1531.57   4
   4   5  -3 20335.8 1088.81   2
   4   5  -3 22651.5 1406.01   4
   4   5  -2 7418.56 618.230   2
   4   5  -1 6036.97 564.543   2
   4   5  -1 7718.84 885.379   5
   4   5   0 13938.4 1112.55   5
  -4   5   0 15970.5 602.932   2
   4   5   1 9311.16 966.198   5
   4   5   2 22329.6 1419.37   5
   4   5   3 42829.5 2052.49   5
   4   5   4 9964.69 1039.14   5
   4   5   5 1246.57 562.505   5
   4   5   6 10712.6 1158.13   5
   4   5   7 10198.5 1217.51   5
   4   6  -8 7106.02 1148.47   4
   4   6  -7 14220.2 1352.36   4
   4   6  -6 4361.81 858.246   4
   4   6  -5 11448.8 1145.42   4
   4   6  -4 2888.00 687.914   4
   4   6  -4 3621.66 695.867   2
   4   6  -3 17080.0 1024.63   2
   4   6  -3 16658.9 1236.89   4
   4   6  -2 13640.8 876.998   2
   4   6  -1 3667.66 714.203   5
   4   6  -1 3971.40 525.211   2
   4   6   0 1553.76 557.225   5
  -4   6   0 2301.37 317.944   2
   4   6   1 3140.93 653.951   5
  -4   6  -1 3981.05 482.947   2
   4   6   2 1300.72 573.645   5
   4   6   3 9586.84 980.724   5
   4   6   4 8007.34 944.831   5
   4   6   5 6229.60 927.112   5
   4   6   6 3968.82 778.826   5
   4   6   7 880.717 570.035   5
   4   7  -8 4217.40 895.839   4
   4   7  -7-965.863 732.050   4
   4   7  -6 8666.05 1052.21   4
   4   7  -5 4669.04 851.921   4
   4   7  -4 3052.77 750.725   4
   4   7  -4 2133.72 647.558   2
   4   7  -3 2408.71 648.008   4
   4   7  -3 2654.71 590.691   2
   4   7  -2 50837.9 1892.54   2
   4   7  -1 6287.59 818.906   5
   4   7  -1 6648.47 660.979   2
   4   7   0 1445.82 565.426   5
  -4   7   0 2356.96 354.841   2
   4   7   1 1695.70 577.478   5
  -4   7  -1 2885.49 459.642   2
   4   7   2 8276.76 945.406   5
   4   7   3 23098.6 1504.64   5
   4   7   4 5921.14 875.394   5
   4   7   5 3757.24 764.729   5
   4   7   6 2219.48 689.354   5
   4   7   7 8396.66 1111.14   5
   4   8  -8 3034.98 860.756   4
   4   8  -7 3749.89 836.275   4
   4   8  -6 1748.97 730.916   4
   4   8  -5 542.428 537.021   4
   4   8  -5 2180.98 701.993   2
   4   8  -4 7666.86 965.503   4
   4   8  -4 7976.01 876.787   2
   4   8  -3 12865.4 1017.97   2
   4   8  -3 13095.6 1096.57   4
   4   8  -2 3276.67 733.352   5
   4   8  -2 4474.82 686.706   2
   4   8  -1 8161.75 952.190   5
   4   8  -1 6735.23 743.506   2
  -4   8   0 8979.93 634.341   2
   4   8   0 8945.53 948.631   5
   4   8   1 19529.4 1324.14   5
  -4   8  -1 18556.8 991.160   2
   4   8   2 19713.7 1359.06   5
   4   8   3 2030.96 602.725   5
   4   8   4 25009.4 1643.60   5
   4   8   5 1753.34 581.589   5
   4   8   6 3887.30 768.222   5
   4   8   7 1161.97 538.844   5
   4   9  -8 5110.70 1037.00   4
   4   9  -7 992.727 614.073   4
   4   9  -6 764.694 526.255   4
   4   9  -5 13516.0 1199.79   2
   4   9  -5 13543.0 1238.84   4
   4   9  -4 11774.8 1041.29   2
   4   9  -4 11380.5 1076.77   4
   4   9  -3 8694.53 933.041   4
   4   9  -3 6139.73 771.057   2
   4   9  -2 27056.9 1631.30   5
   4   9  -2 26870.2 1473.23   2
   4   9  -1 14246.5 1156.74   5
  -4   9   1 15383.5 829.995   2
   4   9  -1 15332.8 1094.74   2
   4   9   0 39543.2 1905.04   5
   4   9   0 37070.0 1727.15   2
  -4   9   0 39924.4 1460.72   2
   4   9   1 3670.75 716.635   5
  -4   9  -1 3755.20 547.591   2
   4   9   2 2282.31 607.690   5
  -4   9  -2 5002.54 702.505   2
   4   9   3 6926.78 870.985   5
   4   9   4 2315.78 585.401   5
   4   9   5 1984.21 568.879   5
   4   9   6 3038.13 735.628   5
   4   9   7 4076.95 804.437   5
  -4   9  -7 5759.05 1018.33   4
   4  10  -7 4042.17 885.234   4
   4  10  -6 3243.60 771.530   4
   4  10  -6 4450.82 877.212   2
   4  10  -5 13498.5 1230.35   2
   4  10  -5 12937.7 1226.98   4
   4  10  -4 4432.96 771.825   4
   4  10  -4 4627.12 770.560   2
   4  10  -3 10113.5 956.333   2
   4  10  -3 11382.3 1031.94   4
   4  10  -2 21246.3 1444.82   5
   4  10  -2 18130.0 1264.30   2
   4  10  -1 14653.5 1160.81   5
  -4  10   1 13967.6 853.676   2
   4  10  -1 13166.7 1063.33   2
   4  10   0 1876.78 622.290   5
   4  10   0 1949.86 530.087   2
  -4  10   0 2054.04 449.900   2
   4  10   1 10880.7 1060.26   5
  -4  10  -1 10719.5 833.554   2
   4  10   2 17656.4 1296.35   5
  -4  10  -2 14903.5 1098.25   2
   4  10   3 1222.77 509.504   5
   4  10   4 8842.32 994.760   5
   4  10   5 2552.35 649.704   5
   4  10   6 3436.30 778.481   5
   4  10   7 776.007 550.555   5
  -4  10  -7 1511.87 743.836   4
   4  11  -7-282.265 535.003   4
   4  11  -7 1682.97 706.699   2
   4  11  -6 228.013 539.879   4
   4  11  -6 2062.62 747.608   2
   4  11  -5 2658.28 697.148   4
   4  11  -5 2927.02 768.030   2
   4  11  -4 3856.90 727.114   4
   4  11  -4 3652.50 733.239   2
   4  11  -3 3517.94 632.189   4
   4  11  -3 3131.72 639.122   2
   4  11  -2 53630.6 2376.14   5
   4  11  -2 52583.3 2251.56   2
  -4  11   1 8586.02 727.914   2
   4  11  -1 6937.06 915.389   5
   4  11  -1 7508.21 876.306   2
  -4  11   0 6652.25 689.003   2
   4  11   0 7232.68 876.204   5
   4  11   0 6318.54 829.905   2
  -4  11  -1 9438.15 832.120   2
   4  11   1 8920.45 943.361   5
   4  11   2 2316.10 610.310   5
  -4  11  -2 2405.42 549.114   2
   4  11   3 12571.2 1126.67   5
  -4  11  -3 15028.8 1172.30   2
   4  11   4 80.9921 448.702   5
   4  11   5 6237.21 905.327   5
   4  11   6 4115.58 780.242   5
   4  11   7 4158.11 811.661   5
   4  12  -7 245.156 483.144   4
   4  12  -7-105.067 646.506   2
   4  12  -6 3695.02 802.916   4
   4  12  -6 3742.71 810.658   2
   4  12  -5 1554.16 628.063   4
   4  12  -5 1442.75 707.338   2
   4  12  -4 3360.85 692.148   4
   4  12  -4 2640.05 700.909   2
   4  12  -3 8762.62 982.631   2
   4  12  -3 10533.2 1023.51   4
   4  12  -2 8079.26 953.674   5
   4  12  -2 6210.62 869.275   2
   4  12  -1 1125.50 512.640   5
  -4  12   1 1466.70 404.994   2
   4  12  -1 868.455 490.092   2
   4  12   0 16009.4 1247.87   5
   4  12   0 13260.3 1162.38   2
  -4  12   0 13860.4 960.043   2
   4  12   1 20266.3 1401.90   5
  -4  12  -1 20773.2 1257.93   2
   4  12   2 14312.2 1188.43   5
  -4  12  -2 13296.2 1090.89   2
   4  12   3 9550.35 1011.74   5
  -4  12  -3 8087.96 965.005   2
   4  12   4 3757.25 697.578   5
   4  12   5 2191.40 622.264   5
   4  12   6 3064.16 701.099   5
  -4  12  -6 2544.37 705.212   4
   4  13  -7-672.043 605.441   4
   4  13  -7 1412.56 773.289   2
   4  13  -6 1731.01 621.412   4
   4  13  -6 1665.77 739.420   2
   4  13  -5 4467.57 782.673   4
   4  13  -5 5201.18 927.710   2
   4  13  -4 2664.09 664.219   4
   4  13  -4 3051.23 734.093   2
   4  13  -3 2667.35 659.083   4
   4  13  -3 3577.24 802.475   2
   4  13  -2 30739.3 1790.43   5
   4  13  -2 29541.9 1765.24   2
   4  13  -1 6386.17 905.481   5
  -4  13   1 6137.39 690.170   2
   4  13  -1 4341.41 776.970   2
   4  13   0 28903.2 1690.07   5
   4  13   0 29167.9 1761.06   2
  -4  13   0 30480.8 1523.05   2
   4  13   1 828.290 467.958   5
  -4  13  -1 1818.89 538.086   2
   4  13   2 1692.95 489.717   5
  -4  13  -2 672.039 466.821   2
   4  13   3 3017.10 689.016   5
  -4  13  -3 2372.70 679.253   2
   4  13   4 930.093 469.403   5
  -4  13  -4 2580.50 708.395   2
   4  13   5 3778.90 732.516   5
  -4  13  -6 7110.50 1070.85   4
   4  14  -7 2329.10 756.227   4
   4  14  -7 3735.05 997.886   2
   4  14  -6 11737.2 1325.56   2
   4  14  -6 13380.3 1345.22   4
   4  14  -5 314.136 477.345   4
   4  14  -5-199.845 550.809   2
   4  14  -4 2917.32 648.262   4
   4  14  -4 3444.56 736.903   2
   4  14  -3 5227.88 891.305   2
   4  14  -2 12288.2 1173.96   5
   4  14  -2 12618.0 1209.18   2
   4  14  -1 4455.28 733.719   5
  -4  14   1 5506.85 706.445   2
   4  14  -1 3844.65 718.817   2
   4  14   0 362.952 459.968   5
   4  14   0 190.306 559.607   2
  -4  14   0-271.747 435.946   2
   4  14   1 9647.08 978.185   5
  -4  14  -1 10123.8 979.222   2
  -4  14  -2 11713.0 1095.79   2
   4  14   2 13309.7 1146.08   5
   4  14   3 8289.20 939.839   5
  -4  14  -3 7885.95 992.878   2
  -4  14  -4 9830.02 1143.91   2
  -4  14  -5 6221.82 995.790   2
   4  15  -6-590.957 584.405   4
   4  15  -6 686.925 578.124   2
   4  15  -5 9520.51 1092.60   4
   4  15  -5 9078.61 1216.20   2
   4  15  -4 4700.68 779.122   4
   4  15  -4 4559.72 866.234   2
   4  15  -3 5098.82 837.194   5
   4  15  -3 5312.27 933.896   2
   4  15  -2 1770.89 615.841   5
   4  15  -2 2527.24 752.951   2
   4  15  -1 1212.06 541.121   5
  -4  15   1 351.840 370.736   2
   4  15  -1 1412.73 556.981   2
   4  15   0 626.030 478.393   5
   4  15   0 1210.53 596.510   2
  -4  15   0 1546.51 513.765   2
   4  15   1 2413.28 605.863   5
  -4  15  -1 3194.39 645.789   2
   4  15   2 2344.68 583.363   5
  -4  15  -2 1251.73 514.973   2
  -4  15  -3 9792.86 1099.78   2
  -4  15  -4 2569.93 733.921   2
  -4  15  -5 1588.23 701.096   2
   4  16  -5 3357.81 873.469   2
   4  16  -4 3075.19 785.172   2
   4  16  -3 3993.48 757.144   5
   4  16  -3 3642.76 808.013   2
   4  16  -2 1636.49 569.074   5
   4  16  -2 1664.50 723.038   2
   4  16  -1 562.855 441.563   5
  -4  16   1 944.503 481.747   2
   4  16  -1 531.674 521.376   2
   4  16   0 1150.92 648.196   2
   4  16   0 1562.04 545.852   5
  -4  16   0 3117.63 652.682   2
  -4  16  -1 5137.89 783.883   2
  -4  16  -2 2810.05 695.570   2
  -4  16  -3 978.275 582.635   2
  -4  16  -4 2749.29 713.775   2
  -4  16  -5 2083.44 766.212   2
   4  17  -4 3814.22 886.384   2
   4  17  -3 2241.90 680.353   5
   4  17  -3 2759.25 847.174   2
   4  17  -2 3225.80 685.922   5
   4  17  -2 5901.68 1020.59   2
  -4  17   1 13066.0 1185.65   2
   4  17  -1 12661.0 1356.73   2
   4  17   0 5967.01 976.018   2
  -4  17   0 8093.98 963.698   2
  -4  17  -1 438.697 500.697   2
  -4  17  -2 1287.43 567.344   2
  -4  17  -3 6568.37 973.851   2
  -4  17  -4 2816.49 732.487   2
   4  18  -3 1488.69 704.320   2
   4  18  -2 5043.26 971.878   2
   4  18  -1 8.57047 588.311   2
   4  18   0 11247.4 1353.49   2
   4  19  -1 1932.30 817.364   2
  -5 -18   1 297.309 486.423   1
  -5 -18   0 708.056 599.101   1
  -5 -17   2 431.571 467.934   1
  -5 -17   1 2676.74 689.331   1
  -5 -17   0-63.4385 474.263   1
  -5 -17  -1 1372.41 535.446   1
   5 -17   1 2273.27 768.406   1
  -5 -16   3 4575.88 924.692   1
  -5 -16   2-318.353 473.357   1
  -5 -16   1 5878.55 940.012   1
  -5 -16   0 6235.75 912.696   1
   5 -16   1 5822.96 950.429   1
  -5 -16  -1 6559.06 927.997   1
   5 -16   2 1738.95 742.766   1
  -5 -15   4 1241.74 692.440   1
  -5 -15   3 520.557 566.333   1
  -5 -15   2 577.784 590.844   1
  -5 -15   1 740.255 502.271   1
  -5 -15   0 1555.76 571.539   1
  -5 -15  -1 3545.88 721.017   1
   5 -15   1 4532.93 872.527   1
  -5 -15  -2 2081.77 600.894   1
   5 -15   2 2915.86 747.418   1
  -5 -14   4 1493.05 644.444   1
  -5 -14   3 6574.13 1034.83   1
  -5 -14   2 676.618 555.049   1
  -5 -14   1-66.8626 446.429   1
  -5 -14   0 1647.66 563.397   1
  -5 -14  -1 11113.8 1137.60   1
   5 -14   1 10568.6 1221.97   1
  -5 -14  -2 387.862 448.437   1
   5 -14   2-165.833 546.006   1
   5 -14   3 1648.46 712.416   1
  -5 -13   5 3568.07 857.904   1
  -5 -13   4 1323.78 655.499   1
  -5 -13   3 5331.70 915.362   1
  -5 -13   2 4825.21 879.114   1
  -5 -13   1 3746.88 790.328   1
  -5 -13   0 1362.60 516.514   1
  -5 -13  -1 953.623 468.945   1
   5 -13   1 2025.66 704.101   1
   5 -13   2 4966.82 898.027   1
  -5 -13  -2 3090.61 685.452   1
   5 -13   3 6141.41 1043.19   1
  -5 -13  -3 4063.91 706.624   1
  -5 -13  -4 1104.36 617.385   3
   5 -13   4 3242.87 900.519   1
  -5 -12   6 2246.50 768.376   1
  -5 -12   5-9.68592 510.991   1
  -5 -12   4 3585.14 797.771   1
  -5 -12   3 7781.05 1069.90   1
  -5 -12   2 3608.51 777.016   1
  -5 -12   1 2366.07 695.974   1
  -5 -12   0 11031.6 1123.64   1
  -5 -12  -1 23366.7 1560.41   1
  -5 -12  -2 656.366 471.633   1
   5 -12   2 444.342 358.530   5
   5 -12   2 898.486 651.869   1
  -5 -12  -3 1245.66 469.421   1
   5 -12   3 905.399 414.262   5
   5 -12   3 880.442 554.551   1
  -5 -12  -4 4429.55 931.875   3
   5 -12   4 3990.45 864.416   1
  -5 -11   6-209.369 520.191   1
  -5 -11   5 577.190 517.466   1
  -5 -11   4 381.193 518.137   1
  -5 -11   3 2905.69 765.982   1
  -5 -11   2 1466.94 643.725   1
  -5 -11   1 8433.81 977.063   1
  -5 -11   0 1115.61 561.723   1
   5 -11   0 220.162 299.831   5
   5 -11   1 6593.31 717.860   5
  -5 -11  -1 6416.27 873.810   1
   5 -11   2 15562.1 1159.67   5
  -5 -11  -2 16537.0 1274.95   1
   5 -11   2 16850.9 1479.13   1
  -5 -11  -3 5273.69 940.698   3
   5 -11   3 6686.82 842.810   5
   5 -11   3 5715.72 967.261   1
  -5 -11  -3 6517.75 839.678   1
  -5 -11  -4 2544.49 767.252   3
   5 -11   4 1465.85 542.690   5
   5 -11   4 1569.77 659.396   1
  -5 -11  -5 6296.12 1117.80   3
   5 -11   5 5663.93 1070.09   1
  -5 -10   7 581.915 519.648   1
  -5 -10   6-32.9147 468.702   1
  -5 -10   5 236.706 474.645   1
  -5 -10   4 2336.18 720.655   1
  -5 -10   3 5426.88 905.193   1
   5 -10  -2 5581.97 591.777   5
  -5 -10   2 5247.72 846.307   1
  -5 -10   1 3663.49 723.124   1
   5 -10  -1 3626.06 502.610   5
   5 -10   0 16279.0 1052.12   5
  -5 -10   0 15548.9 1263.75   1
   5 -10   1 25405.7 1410.74   5
  -5 -10  -1 23333.3 1544.28   1
  -5 -10  -2 1733.97 535.980   1
   5 -10   2 2936.07 578.005   5
   5 -10   2 2077.12 724.603   1
  -5 -10  -3 3127.54 797.965   3
   5 -10   3 3450.62 674.406   5
   5 -10   3 3313.72 823.425   1
   5 -10   4 1726.00 576.135   5
   5 -10   4 969.602 534.124   1
  -5 -10  -5 3116.01 898.645   3
   5 -10   5 3132.60 696.518   5
   5 -10   5 3078.93 835.627   1
   5  -9  -7 2051.81 588.864   4
  -5  -9   7 2499.29 737.628   1
   5  -9  -6 1161.29 546.382   4
  -5  -9   6 1778.46 617.973   1
  -5  -9   5 2215.45 642.534   1
  -5  -9   4 2464.05 683.460   1
   5  -9  -3 22369.4 1171.98   5
  -5  -9   3 19138.7 1458.48   1
  -5  -9   2 5702.37 869.592   1
   5  -9  -2 5402.07 600.507   5
   5  -9  -1 6231.62 661.968   5
  -5  -9   1 5472.15 825.810   1
  -5  -9   0 2875.40 651.679   1
   5  -9   0 4154.41 590.301   5
   5  -9   1 1164.62 403.725   5
  -5  -9  -2 2650.08 683.191   3
   5  -9   2 4376.99 722.559   5
  -5  -9  -3 10859.8 1211.50   3
   5  -9   3 10632.0 1057.64   5
   5  -9   3 10732.6 1187.42   1
  -5  -9  -4 2453.45 791.638   3
   5  -9   4 2673.26 660.565   5
   5  -9   4 2519.55 680.035   1
  -5  -9  -5 362.049 636.259   3
   5  -9   5 356.907 535.755   5
   5  -9   5 107.531 590.609   1
   5  -9   6 1297.69 699.244   1
   5  -8  -8 8454.79 1081.93   4
  -5  -8   8 6893.19 1060.62   1
   5  -8  -7 4311.63 790.484   4
  -5  -8   7 3347.06 757.727   1
   5  -8  -6 3987.77 735.138   4
  -5  -8   6 3079.80 753.060   1
  -5  -8   5 2728.20 744.756   1
   5  -8  -5 1298.56 429.541   5
  -5  -8   4 5181.95 899.483   1
   5  -8  -4 5261.18 642.145   5
   5  -8  -3 25505.4 1298.53   5
  -5  -8   3 22466.1 1573.97   1
   5  -8  -2 3090.80 506.615   5
  -5  -8   2 2723.84 692.857   1
   5  -8  -1 467.505 396.474   5
  -5  -8   1 307.933 481.147   1
   5  -8   0 4137.18 620.360   5
   5  -8   1 35927.9 1736.43   5
  -5  -8  -2 620.747 578.757   3
   5  -8   2 1394.66 492.343   5
  -5  -8  -3 1355.80 660.952   3
   5  -8   3 1709.09 542.963   5
   5  -8   4 1126.80 521.545   5
   5  -8   4 1538.09 691.060   1
   5  -8   5 1590.78 639.424   5
   5  -8   5 1703.86 642.192   1
  -5  -8  -6 582.141 705.702   3
   5  -8   6 216.715 485.464   5
   5  -8   6 732.544 536.152   1
   5  -7  -8 1339.58 629.827   4
  -5  -7   8 1530.03 625.113   1
   5  -7  -7 124.260 428.735   4
  -5  -7   7 112.977 450.025   1
   5  -7  -6 6087.96 865.079   4
  -5  -7   6 5868.06 898.270   1
  -5  -7   5 17817.3 1446.44   1
   5  -7  -5 19001.8 1221.11   5
   5  -7  -5 16146.7 1267.53   4
   5  -7  -4 10537.3 885.340   5
  -5  -7   4 9280.85 1043.63   1
  -5  -7   3 9290.24 1034.39   1
   5  -7  -3 11050.4 869.941   5
   5  -7  -2 4740.22 630.308   5
  -5  -7   2 4165.64 759.486   1
   5  -7  -1 20267.1 1202.29   5
   5  -7   0 6639.75 764.183   5
  -5  -7  -1 1589.84 526.033   3
   5  -7   1 3417.53 616.251   5
  -5  -7  -2 24808.8 1598.76   3
   5  -7   2 25312.0 1539.18   5
   5  -7   3 3548.46 682.535   5
  -5  -7  -3 4462.02 812.366   3
  -5  -7  -4 5377.76 939.620   3
   5  -7   4 5751.91 864.275   5
  -5  -7  -5 6148.32 1067.88   3
   5  -7   5 4601.79 830.813   5
  -5  -7  -6 14594.3 1541.23   3
   5  -7   6 10720.5 1240.47   5
  -5  -6   9 758.561 541.655   1
   5  -6  -8 4157.69 867.502   4
  -5  -6   8 2723.18 723.117   1
   5  -6  -7 4189.78 783.502   4
  -5  -6   7 3994.86 798.885   1
   5  -6  -6 1391.15 578.541   4
  -5  -6   6 124.544 444.907   1
   5  -6  -5 1712.69 583.481   4
  -5  -6   5 774.296 461.014   1
   5  -6  -4 21063.5 1274.71   5
  -5  -6   4 19016.0 1410.35   1
   5  -6  -3 27643.0 1432.57   5
  -5  -6   3 27376.4 1678.13   1
   5  -6  -2 2597.69 533.444   5
  -5  -6   2 1812.78 565.743   1
   5  -6  -1 6300.59 712.175   5
   5  -6   0 30067.7 1547.76   5
  -5  -6  -1 14393.2 1097.67   3
   5  -6   1 14826.8 1120.07   5
  -5  -6  -2 12825.9 1133.87   3
   5  -6   2 11694.9 1068.98   5
  -5  -6  -3 2278.41 715.718   3
   5  -6   3 2314.17 633.230   5
  -5  -6  -4 15181.4 1370.19   3
   5  -6   4 13846.3 1271.11   5
  -5  -6  -5 13268.0 1381.53   3
   5  -6   5 14128.5 1379.89   5
   5  -6   6 7735.63 1075.98   5
   5  -5  -8 1361.92 615.308   4
  -5  -5   8 136.318 476.732   1
   5  -5  -7 1126.97 584.874   4
  -5  -5   7 1756.65 609.241   1
  -5  -5   6-410.082 489.816   1
   5  -5  -6 743.384 486.252   4
   5  -5  -5 6351.94 854.819   4
  -5  -5   5 7648.42 971.995   1
  -5  -5   4 5791.70 850.957   1
   5  -5  -4 6610.71 763.278   5
   5  -5  -3 8210.50 816.995   5
  -5  -5   3 8023.02 958.407   1
   5  -5  -2 2337.45 527.222   5
   5  -5  -1 11839.9 715.126   3
   5  -5  -1 11146.5 931.441   5
  -5  -5   0-91.0877 434.470   3
   5  -5   0 11.4569 435.707   5
  -5  -5  -1 5602.62 751.459   3
   5  -5   1 6110.08 783.115   5
  -5  -5  -2 56732.7 2345.92   3
   5  -5   2 50965.1 2283.79   5
  -5  -5  -3 13352.2 1217.03   3
   5  -5   3 13434.6 1185.95   5
  -5  -5  -4 2107.06 751.661   3
   5  -5   4 1692.61 610.695   5
  -5  -5  -5 2396.06 898.944   3
   5  -5   5 1925.84 704.362   5
   5  -5   6 9825.26 1202.41   5
   5  -4  -8 4404.72 854.284   4
  -5  -4   8 3829.20 754.291   1
   5  -4  -7 3912.01 804.046   4
  -5  -4   7 2942.64 667.835   1
  -5  -4   6 1818.63 605.727   1
   5  -4  -6 2909.11 731.351   4
   5  -4  -5 2954.57 698.150   4
  -5  -4   5 3691.40 731.200   1
   5  -4  -4 6106.17 789.229   5
  -5  -4   4 6558.01 924.645   1
   5  -4  -3 9625.39 930.945   5
  -5  -4   3 8819.62 977.045   1
   5  -4  -2 986.434 186.742   3
  -5  -4   2 1423.40 303.720   3
   5  -4  -2 2298.85 541.425   5
  -5  -4   1 1754.05 404.819   3
   5  -4  -1 1063.00 286.099   3
   5  -4  -1 1567.47 539.747   5
  -5  -4   0 671.365 452.412   3
  -5  -4   0 823.060 320.136   2
  -5  -4  -1 10551.8 927.866   3
   5  -4   1 10029.3 977.000   5
  -5  -4  -2 5796.99 859.876   3
   5  -4   2 3955.29 711.212   5
  -5  -4  -3 24164.5 1558.19   3
   5  -4   3 21890.6 1512.46   5
  -5  -4  -4 10945.2 1196.59   3
   5  -4   4 7721.46 1014.98   5
   5  -4   5 13865.6 1326.89   5
   5  -4   6 4739.33 936.996   5
   5  -3  -8 4694.74 856.461   4
  -5  -3   8 2318.00 620.398   1
   5  -3  -7 1188.21 607.978   4
  -5  -3   7 617.482 440.964   1
   5  -3  -6 6689.24 942.098   4
  -5  -3   6 4848.98 787.234   1
   5  -3  -5 7788.56 941.244   4
  -5  -3   5 8448.05 954.066   1
  -5  -3   4 25259.7 1563.15   1
   5  -3  -4 26271.4 1620.96   4
   5  -3  -3 19365.0 1272.35   5
  -5  -3   2 6244.67 467.991   3
   5  -3  -2 5827.86 762.464   5
   5  -3  -1 22405.5 920.873   3
  -5  -3   1 22961.7 1037.24   3
   5  -3  -1 24370.0 1391.90   5
  -5  -3   0 3587.73 541.522   3
   5  -3   0 2968.77 619.593   5
  -5  -3   0 4399.36 415.453   2
  -5  -3  -1 10272.7 918.310   3
   5  -3   1 10154.9 991.297   5
  -5  -3  -1 11069.4 695.037   2
  -5  -3  -2 42900.8 1934.67   3
   5  -3   2 42027.4 2063.56   5
  -5  -3  -3 359.773 629.740   3
   5  -3   3 489.044 521.882   5
   5  -3   4 6030.12 893.504   5
   5  -3   5 10797.9 1218.16   5
   5  -3   6 18755.2 1626.65   5
   5  -2  -8 5754.01 991.230   4
  -5  -2   8 3181.71 658.889   1
   5  -2  -7 3261.66 782.572   4
  -5  -2   7 1991.02 539.868   1
   5  -2  -6 2028.07 702.105   4
  -5  -2   6 1465.57 528.757   1
   5  -2  -5 2624.03 696.974   4
  -5  -2   5 2779.75 634.941   1
  -5  -2   4 58046.2 2434.86   1
   5  -2  -4 60883.1 2523.15   4
   5  -2  -3 4571.86 751.755   5
   5  -2  -2 18411.2 1231.44   5
   5  -2  -1 2349.89 614.556   5
  -5  -2   0 48481.2 1770.98   3
   5  -2   0 48921.6 2112.93   5
  -5  -2   0 51260.8 1419.48   2
  -5  -2  -1 18660.4 1147.64   3
   5  -2   1 19087.7 1325.65   5
  -5  -2  -1 18402.4 850.187   2
   5  -2   2 20720.5 1427.10   5
   5  -2   3 10860.9 1118.60   5
   5  -2   4 22938.5 1622.02   5
   5  -2   5 15287.9 1406.89   5
   5  -2   6 1960.72 696.820   5
   5  -1  -8 941.351 773.522   4
   5  -1  -7 4481.92 913.936   4
  -5  -1   7 2211.00 579.303   1
   5  -1  -6 8292.40 1082.18   4
  -5  -1   6 7185.17 871.149   1
   5  -1  -5 4453.59 814.418   4
  -5  -1   5 4330.02 670.709   1
   5  -1  -4 18050.1 1398.36   4
   5  -1  -3 18389.5 1278.99   5
   5  -1  -2 29697.5 1586.59   5
   5  -1  -1 36512.3 1800.98   5
   5  -1   0 27372.7 1538.63   5
  -5  -1   0 24684.9 780.743   2
   5  -1   1 1797.36 621.530   5
  -5  -1  -1 2790.95 336.362   2
   5  -1   2 50483.6 2283.22   5
   5  -1   3 11345.0 1131.25   5
   5  -1   4 5407.80 838.744   5
   5  -1   5 4571.08 847.102   5
   5  -1   6 10160.9 1197.75   5
   5   0  -8 3364.30 844.701   4
  -5   0   7 467.510 387.438   1
   5   0  -7 877.182 656.346   4
   5   0  -6 1268.63 625.031   4
  -5   0   6 935.619 473.506   1
   5   0  -5 2561.90 725.821   4
  -5   0   5 615.571 437.001   1
   5   0  -4 42540.7 2095.34   4
   5   0  -3 15765.4 1230.34   5
   5   0  -3 15110.6 490.407   2
   5   0  -2 1170.21 547.148   5
   5   0  -1 86.5560 515.451   5
   5   0   0-15.9716 494.541   5
  -5   0  -1 10514.3 553.517   2
   5   0   1 10052.2 1019.54   5
   5   0   2-250.977 509.958   5
   5   0   3 1500.04 597.132   5
   5   0   4 433.839 489.078   5
   5   0   5 5025.58 920.797   5
   5   0   6-104.129 492.387   5
   5   1  -8 178.432 673.502   4
   5   1  -7 3379.09 808.114   4
  -5   1   7 3766.21 650.447   1
   5   1  -6 8470.89 1105.96   4
  -5   1   6 7736.91 856.547   1
   5   1  -5 5584.18 924.702   4
  -5   1   5 4035.41 659.952   1
   5   1  -4 18113.5 1428.86   4
   5   1  -3 17579.6 1322.84   5
   5   1  -3 18066.3 665.167   2
   5   1  -2 27970.1 1613.38   5
   5   1  -1 34492.1 1787.40   5
   5   1   0 27298.0 1574.53   5
   5   1   1 2324.03 690.806   5
  -5   1  -1 2380.79 267.614   2
   5   1   2 48258.6 2272.46   5
   5   1   3 10591.7 1107.76   5
   5   1   4 5378.78 879.296   5
   5   1   5 4744.80 876.981   5
   5   1   6 13418.1 1397.81   5
   5   2  -8 5033.20 945.213   4
   5   2  -7 1918.94 690.547   4
   5   2  -6 2082.30 719.625   4
  -5   2   6 1787.32 486.656   1
   5   2  -5 1743.12 603.531   4
   5   2  -4 56275.3 1776.49   2
   5   2  -4 57475.8 2512.52   4
   5   2  -3 5006.38 806.235   5
   5   2  -3 4255.47 375.492   2
   5   2  -2 17259.9 1282.86   5
   5   2  -1 2450.54 625.805   5
   5   2   0 49916.4 2221.95   5
   5   2   1 17643.4 1305.92   5
   5   2   2 18287.7 1411.67   5
   5   2   3 11995.5 1188.76   5
   5   2   4 23979.4 1679.29   5
   5   2   5 16860.1 1492.36   5
   5   2   6 2660.66 774.451   5
   5   3  -8 1654.24 666.891   4
   5   3  -7 277.333 574.864   4
   5   3  -6 5284.06 922.185   4
  -5   3   6 4594.86 653.996   1
   5   3  -5 8257.23 1017.80   4
   5   3  -4 24939.5 1138.84   2
   5   3  -4 25343.8 1666.97   4
   5   3  -3 20481.1 1458.57   5
   5   3  -3 19687.3 873.434   2
   5   3  -2 5518.09 415.295   2
   5   3  -2 6040.31 878.300   5
   5   3  -1 25447.4 1543.61   5
   5   3   0 4509.74 810.583   5
   5   3   1 8768.92 1013.73   5
   5   3   2 42986.5 2169.42   5
   5   3   3 532.542 577.981   5
   5   3   4 6480.56 944.138   5
   5   3   5 10571.2 1202.42   5
   5   3   6 19071.6 1653.57   5
   5   4  -8 6116.84 1010.01   4
   5   4  -7 3599.12 837.697   4
   5   4  -6 3286.08 838.402   4
  -5   4   6 2844.20 528.939   1
   5   4  -5 2298.88 729.789   4
   5   4  -4 5515.13 918.049   4
   5   4  -4 6250.05 630.701   2
   5   4  -3 8064.83 999.501   5
   5   4  -3 7356.73 589.873   2
   5   4  -2 2044.90 648.518   5
   5   4  -2 1276.95 319.682   2
   5   4  -1 1891.44 669.387   5
   5   4   0 78.1187 512.847   5
   5   4   1 9436.32 1040.32   5
   5   4   2 5064.19 836.437   5
   5   4   3 25646.0 1694.92   5
   5   4   4 7742.74 992.093   5
   5   4   5 10800.0 1230.75   5
   5   4   6 4832.82 935.781   5
   5   5  -8 139.964 618.362   4
   5   5  -7 796.802 605.604   4
   5   5  -6 338.188 486.426   4
  -5   5   6 354.892 337.910   1
   5   5  -5 8089.39 1038.92   4
   5   5  -5 7332.88 806.236   2
   5   5  -4 5941.56 903.249   4
   5   5  -4 6211.50 663.373   2
   5   5  -3 6185.62 597.780   2
   5   5  -2 1662.90 652.272   5
   5   5  -2 1850.53 378.116   2
   5   5  -1 10481.3 1095.86   5
   5   5   0 837.738 650.570   5
   5   5   1 5112.67 837.511   5
  -5   5  -1 6947.47 487.255   2
   5   5   2 54974.4 2515.48   5
   5   5   3 11279.1 1128.56   5
   5   5   4 1050.06 604.797   5
   5   5   5 1711.25 626.041   5
   5   5   6 11183.1 1286.72   5
   5   6  -7 3741.16 901.754   4
   5   6  -6-135.358 544.082   4
   5   6  -5 2178.21 686.964   4
   5   6  -5 1604.99 542.356   2
   5   6  -4 19791.6 1158.14   2
   5   6  -4 18711.6 1435.04   4
   5   6  -3 26637.4 1285.37   2
   5   6  -2 2851.14 737.567   5
   5   6  -2 1887.42 423.871   2
   5   6  -1 5125.97 842.823   5
   5   6   0 25971.8 1611.79   5
  -5   6   0 23145.6 701.821   2
   5   6   1 14150.4 1242.40   5
  -5   6  -1 15474.0 741.836   2
   5   6   2 12772.5 1183.54   5
   5   6   3 2108.54 667.389   5
   5   6   4 12961.4 1300.89   5
   5   6   5 11648.2 1262.10   5
   5   6   6 7187.47 1049.66   5
   5   7  -7 910.404 673.430   4
   5   7  -6 5851.25 984.501   4
   5   7  -6 5970.76 823.023   2
   5   7  -5 17992.8 1235.44   2
   5   7  -5 18155.1 1472.95   4
   5   7  -4 10562.3 1128.40   4
   5   7  -4 9783.87 870.426   2
   5   7  -3 11096.7 1163.73   5
   5   7  -3 11834.3 896.594   2
   5   7  -2 4554.75 818.716   5
   5   7  -2 3713.42 529.679   2
   5   7  -1 17104.3 1356.69   5
   5   7  -1 15774.6 994.040   2
  -5   7   0 5047.05 349.957   2
   5   7   0 5858.71 900.094   5
   5   7   1 2046.17 661.221   5
  -5   7  -1 3205.32 407.122   2
   5   7   2 23640.2 1632.32   5
   5   7   3 4598.97 837.318   5
   5   7   4 5692.14 925.950   5
   5   7   5 4492.53 826.287   5
   5   7   6 10440.6 1250.89   5
   5   8  -7 2706.90 790.880   4
   5   8  -6 3965.02 867.579   4
   5   8  -6 4667.27 805.024   2
   5   8  -5 1352.80 610.612   4
   5   8  -5 2188.11 605.869   2
   5   8  -4 5551.12 857.252   4
   5   8  -4 3378.77 583.956   2
   5   8  -3 24195.5 1670.73   5
   5   8  -3 23889.8 1330.92   2
   5   8  -2 3263.77 759.889   5
   5   8  -2 2411.93 490.131   2
   5   8  -1 341.367 523.107   5
   5   8  -1-949.868 483.712   2
   5   8   0 4366.86 806.297   5
   5   8   1 33631.9 1916.56   5
  -5   8  -1 34182.5 1302.27   2
   5   8   2 556.492 540.506   5
  -5   8  -2 1937.47 464.739   2
   5   8   3 1966.83 654.072   5
   5   8   4 404.344 502.607   5
   5   8   5 2042.60 642.783   5
   5   8   6 826.301 526.673   5
   5   9  -7 3026.53 818.306   4
   5   9  -7 3905.42 820.788   2
   5   9  -6 1613.92 695.875   4
   5   9  -6 1198.74 595.022   2
   5   9  -5 2975.19 767.309   4
   5   9  -5 3562.88 726.067   2
   5   9  -4 3553.98 777.580   4
   5   9  -4 3550.51 642.227   2
   5   9  -3 20797.9 1556.71   5
   5   9  -3 20081.2 1269.65   2
   5   9  -2 5376.12 856.303   5
   5   9  -2 4717.57 653.363   2
   5   9  -1 6582.60 916.157   5
   5   9  -1 4764.20 639.381   2
   5   9   0 3547.97 724.946   5
   5   9   1 488.796 486.875   5
  -5   9  -1 503.305 282.177   2
   5   9   2 2264.54 659.779   5
  -5   9  -2 3592.21 537.393   2
   5   9   3 10396.1 1129.93   5
   5   9   4 3663.60 789.948   5
   5   9   5-124.930 450.712   5
   5   9   6 2406.02 737.375   5
   5  10  -7 148.345 611.572   4
   5  10  -7 998.105 620.882   2
   5  10  -6 19.5738 556.000   4
   5  10  -6 480.289 463.629   2
   5  10  -5 622.766 583.108   4
   5  10  -5-444.939 463.831   2
   5  10  -4 2192.75 689.809   4
   5  10  -4 2055.93 599.319   2
   5  10  -3 6656.60 1011.78   5
   5  10  -3 5313.00 762.857   2
   5  10  -2 3907.91 784.492   5
   5  10  -2 4106.61 641.734   2
   5  10  -1 3246.56 712.060   5
   5  10  -1 2993.96 604.391   2
   5  10   0 14667.1 1285.00   5
   5  10   1 26210.1 1710.98   5
   5  10   2 2499.73 679.404   5
   5  10   3 4727.60 799.021   5
  -5  10  -3 4858.76 700.735   2
   5  10   4 2975.34 730.317   5
   5  10   5 2648.58 703.330   5
   5  10   6 1751.38 634.736   5
   5  11  -7 1707.10 811.829   4
   5  11  -7 1672.68 687.113   2
   5  11  -6 1801.43 706.180   4
   5  11  -6 471.863 526.587   2
   5  11  -5 1471.60 689.804   4
   5  11  -5 998.774 573.665   2
   5  11  -4 449.573 514.926   4
   5  11  -4-291.162 528.343   2
   5  11  -3 4448.91 870.193   5
   5  11  -3 3331.01 685.783   2
   5  11  -2 930.202 589.320   5
   5  11  -2 1003.48 517.057   2
   5  11  -1 9395.95 952.494   2
   5  11  -1 9387.18 1074.05   5
   5  11   0 723.491 566.071   5
   5  11   1 5875.99 891.847   5
   5  11   2 18268.6 1467.60   5
   5  11   3 7216.67 984.309   5
   5  11   4 814.990 557.994   5
   5  11   5 5096.75 905.367   5
   5  11   6 4383.59 875.560   5
   5  12  -7 2404.66 814.987   2
   5  12  -6 2013.84 785.851   4
   5  12  -6 972.008 623.680   2
   5  12  -5 61.9326 538.899   4
   5  12  -5 275.520 541.835   2
   5  12  -4 1785.86 607.783   4
   5  12  -4 2303.67 645.902   2
   5  12  -3 6631.00 990.277   5
   5  12  -3 6733.27 885.785   2
   5  12  -2 3426.36 772.236   5
   5  12  -2 2452.61 617.555   2
   5  12  -1 2356.33 665.792   5
   5  12  -1 1973.68 526.446   2
   5  12   0 12005.6 1196.06   5
   5  12   1 27115.1 1776.66   5
   5  12   2 524.291 508.974   5
   5  12   3 858.367 528.878   5
   5  12   4 4485.22 796.759   5
   5  12   5 3101.08 772.842   5
   5  12   6-209.239 453.087   5
   5  13  -7 1066.20 689.414   2
   5  13  -6 2449.22 755.980   4
   5  13  -6 2012.26 753.504   2
   5  13  -5 2952.92 700.134   4
   5  13  -5 1350.64 603.808   2
   5  13  -4 2800.01 701.621   2
   5  13  -3 4128.13 855.178   5
   5  13  -3 5366.88 849.199   2
   5  13  -2 4287.85 849.330   5
   5  13  -2 4303.88 792.254   2
   5  13  -1 3247.34 712.387   5
   5  13  -1 4211.43 749.009   2
   5  13   0 1360.27 584.320   5
   5  13   1 104.860 475.617   5
   5  13   2 4643.74 856.084   5
   5  13   3 3308.04 749.795   5
   5  13   4 2957.83 716.884   5
   5  13   5-22.8663 442.615   5
   5  14  -6 818.758 589.899   4
   5  14  -6-177.661 586.224   2
   5  14  -5 1462.02 656.490   4
   5  14  -5 184.565 516.123   2
   5  14  -4 3968.10 820.119   2
   5  14  -3 5731.22 925.263   5
   5  14  -3 6534.16 946.488   2
   5  14  -2 618.940 586.671   5
   5  14  -2-205.709 484.884   2
   5  14  -1 514.723 537.497   5
   5  14  -1 54.5007 461.301   2
   5  14   0 2201.85 682.877   5
   5  14   1 11040.9 1167.78   5
   5  14   2 847.515 556.654   5
   5  14   3 1525.72 590.991   5
   5  14   4 885.265 584.251   5
   5  15  -6 687.047 580.869   4
   5  15  -6 735.566 634.837   2
   5  15  -5 4465.57 843.030   4
   5  15  -5 2426.77 730.295   2
   5  15  -4 2409.79 787.296   5
   5  15  -4 2210.35 677.923   2
   5  15  -3 1512.93 673.232   5
   5  15  -3 2739.13 763.453   2
   5  15  -2 775.861 523.663   5
   5  15  -2-59.5484 464.185   2
   5  15  -1 1407.10 608.791   5
   5  15  -1 792.493 554.260   2
   5  15   0 1553.52 599.816   5
   5  15   1 2840.91 648.918   5
   5  15   2 2213.28 650.108   5
   5  16  -5 2507.76 827.681   2
   5  16  -4 3878.07 882.154   5
   5  16  -4 3000.42 836.638   2
   5  16  -3 5710.87 947.239   5
   5  16  -3 4321.80 881.902   2
   5  16  -2 217.684 503.533   5
   5  16  -2-619.253 602.278   2
   5  16  -1 5421.12 884.686   5
   5  16  -1 3485.65 818.359   2
   5  16   0 7333.49 991.149   5
   5  16   1 6478.76 940.296   5
   5  17  -4 1828.13 730.694   5
   5  17  -4 2502.80 833.898   2
   5  17  -3 1211.03 611.005   5
   5  17  -3 868.742 601.904   2
   5  17  -2 1039.41 537.737   5
   5  17  -2 571.544 534.053   2
   5  17  -1 2853.12 691.309   5
   5  17  -1 3438.42 818.736   2
   5  18  -2 505.121 647.275   2
   5  18  -1 796.796 661.330   2
  -6 -16   0 1263.34 586.732   1
  -6 -16  -1 690.793 492.088   1
  -6 -15   1 4447.07 909.052   1
  -6 -15   0 845.404 562.480   1
  -6 -15  -1 5591.62 900.874   1
  -6 -14   2 915.054 601.271   1
  -6 -14   1 5961.13 967.779   1
  -6 -14   0 15873.1 1453.24   1
  -6 -14  -1 2696.26 735.174   1
  -6 -14  -2 1703.42 610.720   1
  -6 -13   3 1230.78 691.483   1
  -6 -13   2 2786.34 796.068   1
  -6 -13   1 1491.55 627.511   1
  -6 -13   0 1919.50 588.603   1
  -6 -13  -1 14648.3 1359.04   1
  -6 -13  -2 1303.19 535.569   1
  -6 -13  -3 3719.47 934.998   3
  -6 -12   4 1880.65 656.217   1
  -6 -12   3 1167.37 543.867   1
  -6 -12   2 3160.51 752.768   1
  -6 -12   1 1357.37 634.732   1
  -6 -12   0 1258.84 561.095   1
  -6 -12  -1 438.836 467.725   1
  -6 -12  -2-255.287 543.658   3
  -6 -12  -2 301.922 447.228   1
  -6 -12  -3 4641.20 792.501   1
  -6 -12  -3 6503.75 1040.02   3
  -6 -11   5 1832.10 717.750   1
  -6 -11   4 568.310 584.165   1
  -6 -11   3 4877.42 930.067   1
  -6 -11   2 3120.26 751.465   1
  -6 -11   1 2892.97 738.506   1
  -6 -11   0 354.564 517.497   1
  -6 -11  -1 5323.92 871.374   1
  -6 -11  -2 5500.57 937.584   3
   6 -11   2 5405.75 785.030   5
  -6 -11  -2 4372.78 785.978   1
  -6 -11  -3 4332.28 929.955   3
   6 -11   3 5191.35 810.971   5
  -6 -11  -3 3569.01 702.125   1
  -6 -11  -4 780.649 716.386   3
   6 -11   4 70.9482 386.916   5
  -6 -10   5 16247.0 1539.07   1
  -6 -10   4 3554.99 837.514   1
  -6 -10   3 1807.56 668.900   1
  -6 -10   2-28.9514 468.091   1
  -6 -10   1 1878.33 632.573   1
   6 -10   0 17963.0 1246.86   5
  -6 -10   0 17309.2 1433.79   1
  -6 -10  -1 3631.11 755.813   1
  -6 -10  -1 2407.61 700.503   3
   6 -10   1 2369.53 528.349   5
  -6 -10  -2 6210.98 958.160   3
   6 -10   2 5455.86 815.006   5
  -6 -10  -3 1502.08 692.015   3
   6 -10   3 2527.52 598.291   5
  -6 -10  -4 2327.82 835.580   3
   6 -10   4 1528.34 607.879   5
   6 -10   5 716.408 555.563   5
  -6  -9   6 7449.11 1094.04   1
  -6  -9   5 1380.15 615.658   1
  -6  -9   4 2274.50 698.759   1
  -6  -9   3 1310.30 595.709   1
  -6  -9   2 5492.13 912.443   1
   6  -9  -2 4878.64 645.339   5
  -6  -9   1 4035.61 785.747   1
   6  -9  -1 4047.26 631.094   5
   6  -9   0 7788.11 833.196   5
  -6  -9   0 6203.49 933.561   1
  -6  -9  -1 23455.4 1562.82   3
   6  -9   1 24338.0 1533.90   5
  -6  -9  -2 5559.14 915.314   3
   6  -9   2 6143.30 855.239   5
  -6  -9  -3 5919.61 981.795   3
   6  -9   3 4483.39 801.318   5
  -6  -9  -4 4675.25 981.009   3
   6  -9   4 4216.05 835.433   5
   6  -9   5 10430.4 1206.40   5
  -6  -8   6 3551.23 786.453   1
  -6  -8   5 7562.26 1076.13   1
  -6  -8   4 545.826 557.032   1
  -6  -8   3 2729.58 748.881   1
   6  -8  -3 1622.83 488.626   5
  -6  -8   2 1830.31 620.004   1
   6  -8  -2 1620.26 489.369   5
   6  -8  -1 14020.6 1098.80   5
  -6  -8   1 12349.5 1218.01   1
  -6  -8   0 9256.91 919.313   3
   6  -8   0 9317.91 961.976   5
  -6  -8  -1 1039.97 544.790   3
   6  -8   1 556.420 467.772   5
  -6  -8  -2 2730.70 731.508   3
   6  -8   2 2362.95 610.490   5
  -6  -8  -3 6430.81 1027.23   3
   6  -8   3 8098.93 995.561   5
  -6  -8  -4 3009.03 821.263   3
   6  -8   4 2397.94 659.284   5
  -6  -8  -5 10136.2 1322.18   3
   6  -8   5 6578.17 994.722   5
   6  -7  -7 863.003 538.134   4
  -6  -7   7 359.201 443.615   1
  -6  -7   6 1729.43 616.915   1
  -6  -7   5 1881.45 631.665   1
   6  -7  -5 1790.54 503.956   5
   6  -7  -4 1503.37 498.793   5
  -6  -7   4 661.342 492.216   1
   6  -7  -3 2614.66 545.100   5
  -6  -7   3 2035.30 658.746   1
   6  -7  -2 5656.51 737.237   5
  -6  -7   2 5550.34 914.887   1
  -6  -7   1 4660.18 631.086   3
   6  -7  -1 4351.34 666.052   5
  -6  -7   0 3234.58 629.798   3
   6  -7   0 2387.40 578.507   5
  -6  -7  -1 15780.7 1235.47   3
   6  -7   1 14970.8 1225.28   5
  -6  -7  -2 2245.42 681.384   3
   6  -7   2 2188.62 591.899   5
  -6  -7  -3 12294.4 1270.60   3
   6  -7   3 11586.2 1190.16   5
  -6  -7  -4 532.043 692.940   3
   6  -7   4-379.769 464.225   5
  -6  -7  -5 1621.07 799.445   3
   6  -7   5 1193.83 553.938   5
   6  -6  -7 5063.35 909.745   4
  -6  -6   7 2965.44 755.119   1
  -6  -6   6 443.280 556.816   1
   6  -6  -6 1808.14 569.561   5
   6  -6  -5 5181.71 757.456   5
  -6  -6   5 4788.70 900.958   1
  -6  -6   4 1073.24 605.242   1
   6  -6  -4 1549.11 538.515   5
   6  -6  -3 4175.35 692.906   5
  -6  -6   3 2862.87 679.137   1
   6  -6  -2 2190.71 546.039   5
  -6  -6   1 243.912 338.854   3
   6  -6  -1-330.721 444.104   5
  -6  -6   0 13456.7 1031.60   3
   6  -6   0 10276.2 1012.75   5
  -6  -6  -1 2158.87 586.657   3
   6  -6   1 1905.57 574.267   5
  -6  -6  -2 6910.62 921.224   3
   6  -6   2 5978.61 865.632   5
  -6  -6  -3 7013.01 995.320   3
   6  -6   3 5145.09 897.410   5
  -6  -6  -4 13737.9 1387.72   3
   6  -6   4 11972.7 1263.69   5
   6  -6   5 5423.60 952.172   5
  -6  -5   8 398.172 425.317   1
   6  -5  -7 471.593 598.805   4
  -6  -5   7 881.171 523.556   1
   6  -5  -6 8915.43 1091.94   4
   6  -5  -6 8884.09 1010.23   5
  -6  -5   6 6710.76 1000.90   1
   6  -5  -5 22715.8 1515.28   5
  -6  -5   5 20641.8 1600.19   1
   6  -5  -4 6627.16 843.387   5
  -6  -5   4 6377.72 950.810   1
  -6  -5   3 1998.94 685.122   1
   6  -5  -3 1816.15 522.377   5
   6  -5  -2 16166.8 1228.56   5
  -6  -5   1 15943.4 984.949   3
   6  -5  -1 15558.5 1199.95   5
  -6  -5   0 9153.64 862.393   3
   6  -5   0 10677.4 1049.41   5
  -6  -5  -1 12505.8 1073.54   3
   6  -5   1 11815.3 1135.19   5
  -6  -5  -2 721.130 583.052   3
   6  -5   2 584.658 493.720   5
  -6  -5  -3 5725.73 908.767   3
   6  -5   3 2794.54 691.964   5
   6  -5   4 1970.27 629.804   5
   6  -5   5 9941.90 1247.06   5
  -6  -4   8 1402.12 578.603   1
   6  -4  -7 719.658 619.883   4
  -6  -4   7 433.924 508.536   1
   6  -4  -6 5044.94 896.849   4
  -6  -4   6 7794.29 1036.81   1
   6  -4  -5 15340.7 1281.01   5
  -6  -4   5 13968.9 1296.75   1
   6  -4  -4 12222.0 1124.05   5
  -6  -4   4 10467.4 1118.49   1
   6  -4  -3 3600.62 700.130   5
   6  -4  -2 11791.8 1097.26   5
  -6  -4   1 9927.99 749.080   3
   6  -4  -1 8866.85 979.120   5
  -6  -4   0 17639.5 1100.01   3
   6  -4   0 14975.0 1247.92   5
  -6  -4  -1 4680.17 715.014   3
   6  -4   1 5038.29 808.493   5
  -6  -4  -2 3809.08 729.872   3
   6  -4   2 3312.37 746.393   5
   6  -4   3 7651.83 986.632   5
   6  -4   4 9977.90 1208.27   5
   6  -4   5 5511.74 980.487   5
  -6  -3   8-250.567 468.355   1
  -6  -3   7 157.068 469.312   1
   6  -3  -7 445.928 652.362   4
   6  -3  -6 758.739 630.789   4
  -6  -3   6 1104.75 538.520   1
  -6  -3   5 3963.67 761.849   1
   6  -3  -5 3916.70 763.153   5
   6  -3  -4 1944.09 583.608   5
  -6  -3   4 4340.80 811.096   1
   6  -3  -3 341.681 441.637   5
   6  -3  -2 265.152 484.310   5
   6  -3  -1 7304.21 868.285   5
   6  -3   0 1910.19 559.719   5
   6  -3   1 7885.19 977.039   5
   6  -3   2 5401.64 865.108   5
   6  -3   3 2921.86 701.066   5
   6  -3   4 4019.57 840.708   5
   6  -3   5 18479.2 1636.10   5
   6  -2  -7 5630.37 1007.59   4
  -6  -2   7 3621.46 749.146   1
   6  -2  -6 257.884 555.162   4
  -6  -2   6 253.270 416.346   1
   6  -2  -5 2045.91 592.311   5
  -6  -2   5 2468.08 700.882   1
   6  -2  -4 4079.60 780.662   5
   6  -2  -3 821.590 513.238   5
   6  -2  -2 3581.09 711.777   5
   6  -2  -1 3510.31 683.086   5
   6  -2   0 7223.93 918.877   5
   6  -2   1 2689.82 689.193   5
   6  -2   2 10406.2 1140.00   5
   6  -2   3 9761.73 1159.55   5
   6  -2   4 14142.4 1419.35   5
   6  -2   5 5618.55 967.073   5
   6  -1  -7 1754.09 773.395   4
  -6  -1   7 1467.84 555.550   1
   6  -1  -6 1967.66 623.187   4
  -6  -1   6 1362.31 562.073   1
   6  -1  -5 6277.11 969.313   4
  -6  -1   5 6564.16 922.948   1
   6  -1  -4 28754.4 1765.74   5
   6  -1  -3 7400.95 927.297   5
   6  -1  -2 31548.2 1804.65   5
   6  -1  -1 41417.8 2089.09   5
   6  -1   0 4114.66 802.311   5
   6  -1   1 3904.29 817.551   5
   6  -1   2 1901.94 678.632   5
   6  -1   3 6637.45 979.238   5
   6  -1   4 1696.30 711.352   5
   6  -1   5 3070.85 790.043   5
   6   0  -7 2509.81 739.828   4
  -6   0   7 2508.85 619.709   1
   6   0  -6 4912.67 956.412   4
  -6   0   6 4122.52 735.545   1
  -6   0   5 30665.7 1817.58   1
   6   0  -5 31576.8 1982.29   4
   6   0  -4 33534.8 1940.36   5
   6   0  -3 5500.49 850.642   5
   6   0  -2 9296.67 1032.36   5
   6   0  -1 14363.2 1247.21   5
   6   0   0 63773.8 2716.35   5
   6   0   1 44125.2 2268.53   5
   6   0   2 7393.03 967.916   5
   6   0   3 9.78108 492.042   5
   6   0   4 4729.03 801.978   5
   6   0   5 881.793 645.728   5
   6   1  -7 2531.51 793.448   4
  -6   1   7 212.654 386.652   1
   6   1  -6 372.636 652.106   4
  -6   1   6 1737.08 544.859   1
   6   1  -5 8490.98 1075.89   4
   6   1  -4 27802.0 1777.57   5
   6   1  -3 9540.04 1067.41   5
   6   1  -2 32414.3 1881.03   5
   6   1  -1 43868.5 2214.23   5
   6   1   0 5014.20 835.427   5
   6   1   1 2172.38 693.904   5
   6   1   2 1393.54 636.599   5
   6   1   3 7389.57 1011.16   5
   6   1   4 2691.05 729.148   5
   6   1   5 5002.28 951.947   5
   6   2  -7 4605.61 956.400   4
  -6   2   6 797.575 479.801   1
   6   2  -6 516.091 699.919   4
   6   2  -5 2602.66 803.434   4
   6   2  -4 4231.92 872.986   5
   6   2  -3 1476.07 597.010   5
   6   2  -2 4049.23 822.699   5
   6   2  -1 2890.85 727.199   5
   6   2   0 6768.23 950.489   5
   6   2   1 269.833 539.641   5
   6   2   2 9503.79 1112.81   5
   6   2   3 10907.1 1232.74   5
   6   2   4 12894.0 1387.13   5
   6   2   5 5577.56 997.413   5
   6   3  -7-44.9672 504.135   4
   6   3  -6 1059.23 595.895   4
  -6   3   6-86.0822 362.185   1
   6   3  -5 3439.65 766.936   4
   6   3  -4 5419.07 946.381   5
   6   3  -3 1480.76 643.812   5
   6   3  -2 523.940 549.466   5
   6   3  -1 6829.79 953.217   5
   6   3   0 1577.53 563.254   5
   6   3   1 8714.34 1068.03   5
   6   3   2 6150.37 915.729   5
   6   3   3 3719.43 844.417   5
   6   3   4 4172.97 889.231   5
   6   3   5 16770.0 1580.41   5
   6   4  -7 397.774 512.888   4
  -6   4   6 6676.23 845.793   1
   6   4  -6 7566.14 1107.31   4
   6   4  -5 13152.5 1353.51   4
   6   4  -4 13734.4 1328.24   5
   6   4  -3 2201.34 705.769   5
   6   4  -2 11141.5 1156.24   5
   6   4  -1 9307.36 1081.07   5
   6   4   0 16260.4 1371.05   5
   6   4   1 3254.77 736.737   5
   6   4   2 3145.97 770.322   5
   6   4   3 8277.34 1117.87   5
   6   4   4 9599.24 1193.47   5
   6   4   5 5245.88 1063.22   5
   6   5  -7-137.206 537.994   4
   6   5  -6 7266.56 1062.74   4
   6   5  -5 21541.1 1687.40   4
   6   5  -4 8177.60 1120.30   5
   6   5  -3 3353.13 847.493   5
   6   5  -2 15561.2 1352.95   5
   6   5  -1 15865.8 1374.32   5
   6   5   0 10656.1 1143.72   5
   6   5   1 10709.0 1155.72   5
   6   5   2 385.891 523.289   5
   6   5   3 4419.22 853.224   5
   6   5   4 1901.49 671.699   5
   6   5   5 9400.21 1207.68   5
   6   6  -6 921.876 685.071   4
   6   6  -5 2519.72 712.436   4
   6   6  -4 409.473 624.307   5
   6   6  -3 3212.51 796.388   5
   6   6  -2 2695.76 740.081   5
   6   6  -1 265.712 574.917   5
   6   6   0 10915.5 1186.02   5
   6   6   1 1814.89 674.461   5
   6   6   2 6591.65 998.037   5
   6   6   3 6662.58 1047.50   5
   6   6   4 9963.68 1190.94   5
   6   6   5 3169.17 850.496   5
   6   7  -6 106.131 628.381   4
   6   7  -5 2155.46 782.538   4
   6   7  -4 2076.65 724.436   5
   6   7  -3 1593.84 701.167   5
   6   7  -2 5916.64 968.658   5
   6   7  -1 3727.59 791.242   5
   6   7   0 2365.20 736.366   5
   6   7   1 13931.4 1325.95   5
   6   7   2 2354.20 707.206   5
   6   7   3 10116.8 1217.67   5
   6   7   4 180.619 544.557   5
   6   7   5 687.129 645.818   5
   6   8  -6 4901.56 965.363   4
   6   8  -5 8434.22 1132.59   4
   6   8  -4 2187.22 755.835   5
   6   8  -3 2034.41 751.399   5
   6   8  -2 1321.02 654.864   5
   6   8  -1 12549.2 1300.42   5
   6   8   0 10104.2 1190.29   5
   6   8   1 430.562 513.484   5
   6   8   2 1841.74 690.644   5
   6   8   3 7801.41 1069.88   5
   6   8   4 3148.95 803.733   5
   6   8   5 7123.15 1093.23   5
   6   9  -6 6659.17 1112.64   4
   6   9  -5 747.059 591.358   4
   6   9  -4 1939.40 767.747   5
   6   9  -3 2235.73 746.010   5
   6   9  -2 4993.10 910.295   5
   6   9  -1 3543.01 796.587   5
   6   9   0 6971.13 1002.77   5
   6   9   1 24704.0 1782.02   5
   6   9   2 6123.89 1010.52   5
   6   9   3 4202.00 817.116   5
   6   9   4 3874.39 852.959   5
   6  10  -6 374.231 576.472   4
   6  10  -5 13021.4 1378.92   4
   6  10  -4 5110.17 949.239   5
   6  10  -3 2351.57 710.429   5
   6  10  -2 137.326 481.266   5
   6  10  -1 2579.57 762.792   5
   6  10   0 16941.1 1479.36   5
   6  10   1 3284.76 779.418   5
   6  10   2 5005.26 945.109   5
   6  10   3 1185.21 566.019   5
   6  10   4 2517.46 754.496   5
   6  11  -5 2048.11 708.438   4
   6  11  -4 1467.98 715.440   5
   6  11  -3 5243.32 951.865   5
   6  11  -2 2862.20 792.203   5
   6  11  -1 3721.09 847.338   5
   6  11   0 171.228 478.445   5
   6  11   1 7686.96 1085.71   5
   6  11   2 5675.12 966.980   5
   6  11   3 3433.40 841.796   5
   6  11   4 1160.42 658.535   5
   6  12  -4 1523.94 761.677   5
   6  12  -3 1322.82 724.554   5
   6  12  -2 1579.74 616.261   5
   6  12  -1 1406.16 690.086   5
   6  12   0 1351.07 650.909   5
   6  12   1 574.549 584.339   5
   6  12   2 603.943 576.681   5
   6  12   3 4745.22 947.498   5
   6  12   4 4934.05 945.912   5
   6  13  -4 213.553 666.988   5
   6  13  -3 1351.60 677.654   5
   6  13  -2 2042.25 678.304   5
   6  13  -1 677.849 605.319   5
   6  13   0 2104.58 715.013   5
   6  13   1 14100.8 1416.69   5
   6  13   2 2474.76 767.144   5
   6  13   3 2795.18 706.227   5
   6  14  -3 810.993 651.399   5
   6  14  -2 821.974 596.393   5
   6  14  -1 5241.79 952.824   5
   6  14   0 13881.9 1400.45   5
   6  14   1 2184.96 686.388   5
   6  14   2 1026.45 645.015   5
   6  14   3 589.008 540.603   5
   6  15  -2 5213.31 929.571   5
   6  15  -1 4788.57 925.925   5
   6  15   0 1897.36 664.395   5
   6  15   1 6181.22 1018.34   5
   6  15   2 3762.39 851.842   5
   6  16  -2 1364.36 710.271   5
   6  16  -1 671.201 592.833   5
   6  16   0 1744.03 722.391   5
   6  16   1 1377.41 615.425   5
  -7 -12   0 1081.02 607.473   1
  -7 -12  -1 3150.61 769.215   1
  -7 -12  -2 1321.13 601.979   3
  -7 -12  -2 2445.90 666.994   1
  -7 -11   2 2078.10 769.302   1
  -7 -11   1 882.464 596.548   1
  -7 -11   0 5907.80 1002.00   1
  -7 -11  -1 991.760 616.217   1
  -7 -11  -2 35.3452 484.264   1
  -7 -11  -2-659.862 616.481   3
  -7 -11  -3-14.3817 473.555   1
  -7 -10   3-48.0066 522.232   1
  -7 -10   2 208.810 531.916   1
  -7 -10   1 77.4029 563.082   1
  -7 -10   0 1010.69 595.885   1
  -7 -10  -1 703.721 547.820   1
  -7 -10  -2 2179.87 715.841   3
  -7 -10  -3 747.125 630.961   3
   7 -10   3 1382.27 589.386   5
  -7  -9   3 9694.74 1242.00   1
  -7  -9   2 1712.14 623.036   1
  -7  -9   1 1029.16 622.208   1
  -7  -9   0 3529.93 815.502   1
   7  -9   0 3914.56 747.585   5
   7  -9   1 3141.00 728.924   5
  -7  -9  -2 2437.11 722.414   3
   7  -9   2 1335.23 541.994   5
  -7  -9  -3 765.219 730.150   3
   7  -9   3-277.355 450.869   5
  -7  -8   4 1572.78 692.015   1
  -7  -8   3 5361.40 941.258   1
   7  -8  -2 3532.36 681.503   5
  -7  -8   2 3155.16 793.621   1
   7  -8  -1 10813.5 1080.13   5
  -7  -8   1 10232.3 1257.54   1
   7  -8   0 2866.57 639.123   5
   7  -8   1 8374.43 1017.33   5
  -7  -8  -2 3671.76 807.299   3
   7  -8   2 3849.27 792.352   5
  -7  -8  -3 14166.7 1426.73   3
   7  -8   3 12137.1 1308.37   5
  -7  -7   5 931.022 505.407   1
  -7  -7   4 2052.89 675.794   1
  -7  -7   3 2918.19 752.909   1
   7  -7  -3 2821.22 642.539   5
  -7  -7   2 6264.61 1013.04   1
   7  -7  -2 3938.66 718.744   5
   7  -7  -1 2117.01 555.508   5
   7  -7   0 13180.8 1226.61   5
   7  -7   1 8700.00 1074.13   5
  -7  -7  -2 11082.5 1189.63   3
   7  -7   2 9391.33 1128.24   5
  -7  -7  -3 1867.25 764.896   3
   7  -7   3 1821.32 686.959   5
   7  -6  -5 2789.91 689.427   5
  -7  -6   5 1141.19 544.340   1
   7  -6  -4 1552.11 537.467   5
  -7  -6   4 3091.49 735.839   1
   7  -6  -3 1196.73 572.082   5
  -7  -6   3 1724.69 690.187   1
   7  -6  -2 619.627 425.381   5
   7  -6  -1 4005.37 738.338   5
   7  -6   0 2400.29 688.295   5
   7  -6   1 1168.09 550.032   5
  -7  -6  -2 11515.3 1179.66   3
   7  -6   2 9554.95 1154.63   5
   7  -6   3 4001.65 818.224   5
   7  -5  -6 1402.84 619.071   5
  -7  -5   6 989.971 630.807   1
  -7  -5   5 1913.15 689.629   1
   7  -5  -5 958.633 548.920   5
  -7  -5   4 1382.22 646.081   1
   7  -5  -4 1624.86 581.145   5
   7  -5  -3 1316.87 561.443   5
  -7  -5   3 1155.82 607.156   1
   7  -5  -2 2558.50 643.000   5
   7  -5  -1 1265.71 575.605   5
   7  -5   0 673.542 534.376   5
   7  -5   1 1190.40 596.430   5
   7  -5   2 1070.37 639.810   5
   7  -5   3 1708.84 617.991   5
   7  -5   4 1113.91 662.398   5
   7  -4  -7-4.14606 491.066   5
   7  -4  -6-72.4412 522.860   5
  -7  -4   6 347.897 522.029   1
  -7  -4   5 2431.43 753.399   1
   7  -4  -5 2383.98 671.437   5
   7  -4  -4-111.146 448.099   5
  -7  -4   4-284.031 549.057   1
   7  -4  -3 4580.07 813.853   5
   7  -4  -2 224.645 517.594   5
   7  -4  -1 8755.21 1042.30   5
   7  -4   0 2063.03 675.158   5
   7  -4   1 785.338 534.473   5
   7  -4   2 3710.88 785.288   5
   7  -4   3 3908.33 827.700   5
   7  -4   4 1636.36 712.491   5
  -7  -3   7 2132.62 669.539   1
   7  -3  -7 2058.58 708.976   5
   7  -3  -6 3537.44 769.835   5
  -7  -3   6 3219.26 763.411   1
   7  -3  -5 851.506 562.097   5
  -7  -3   5 1822.53 713.163   1
   7  -3  -4 1640.96 585.456   5
  -7  -3   4 2314.68 720.993   1
   7  -3  -3 2054.21 669.894   5
   7  -3  -2 15732.2 1360.32   5
   7  -3  -1 419.248 482.059   5
   7  -3   0 1057.64 571.995   5
   7  -3   1 2540.71 727.982   5
   7  -3   2 7121.66 1056.79   5
   7  -3   3 651.946 509.975   5
   7  -3   4 1215.62 643.808   5
   7  -2  -7 732.622 533.167   5
  -7  -2   7 1696.47 684.137   1
  -7  -2   6 4700.30 834.118   1
   7  -2  -6 4766.32 901.655   5
   7  -2  -5 10297.4 1194.74   5
  -7  -2   5 9388.90 1160.59   1
   7  -2  -4 7154.42 997.456   5
   7  -2  -3 2727.20 660.859   5
   7  -2  -2 1647.97 640.440   5
   7  -2  -1 12031.0 1242.30   5
   7  -2   0 7504.58 1011.87   5
   7  -2   1 1976.84 724.693   5
   7  -2   2 753.017 512.779   5
   7  -2   3 339.106 587.591   5
   7  -2   4 11192.6 1352.30   5
   7  -1  -7 2112.57 729.017   5
  -7  -1   7 1363.75 569.514   1
  -7  -1   6 4819.47 878.833   1
   7  -1  -6 6649.36 1046.75   5
  -7  -1   5 2785.94 728.803   1
   7  -1  -5 2347.33 723.716   5
   7  -1  -4 3737.85 848.625   5
   7  -1  -3 4056.18 813.139   5
   7  -1  -2 1054.32 564.368   5
   7  -1  -1 2060.88 721.695   5
   7  -1   0 1019.49 533.390   5
   7  -1   1 3789.92 805.953   5
   7  -1   2 6825.10 1035.67   5
   7  -1   3 157.878 454.576   5
   7  -1   4 1183.70 665.914   5
  -7   0   7 141.513 452.195   1
   7   0  -6 698.718 614.168   5
  -7   0   6 874.271 607.178   1
  -7   0   5 154.202 484.167   1
   7   0  -5 866.598 622.099   5
   7   0  -4 5436.60 927.197   5
   7   0  -3 1608.85 643.574   5
   7   0  -2 3866.79 819.585   5
   7   0  -1 23594.2 1736.13   5
   7   0   0 1689.33 683.897   5
   7   0   1 6171.12 997.781   5
   7   0   2 4757.44 930.568   5
   7   0   3 841.017 718.212   5
   7   0   4 83.3034 537.232   5
  -7   1   6 5914.52 894.396   1
   7   1  -6 5595.28 1026.49   5
   7   1  -5 2250.34 722.311   5
   7   1  -4 4215.06 880.483   5
   7   1  -3 5534.35 936.515   5
   7   1  -2 205.978 588.304   5
   7   1  -1 2761.60 793.166   5
   7   1   0 1416.23 660.003   5
   7   1   1 4508.67 900.040   5
   7   1   2 8372.26 1147.54   5
   7   1   3 1164.39 699.713   5
   7   2  -6 4528.72 956.484   5
  -7   2   6 5310.08 855.544   1
   7   2  -5 9863.50 1235.64   5
   7   2  -4 6616.28 1003.47   5
   7   2  -3 2629.29 752.360   5
   7   2  -2 1184.77 641.548   5
   7   2  -1 13402.5 1316.50   5
   7   2   0 8700.67 1161.53   5
   7   2   1 820.935 583.875   5
   7   2   2 1234.03 653.070   5
   7   2   3 2061.59 816.709   5
  -7   3   6 3192.52 701.721   1
   7   3  -6 3602.69 843.289   5
   7   3  -5 1955.36 723.034   5
   7   3  -4 1551.53 710.661   5
   7   3  -3 1769.77 748.930   5
   7   3  -2 16034.3 1470.14   5
   7   3  -1 966.623 613.251   5
   7   3   0 2389.51 768.046   5
   7   3   1 3234.94 834.700   5
   7   3   2 7337.13 1052.65   5
   7   3   3 2780.59 826.253   5
   7   4  -5 4007.50 945.141   5
   7   4  -4 708.789 607.472   5
   7   4  -3 2158.82 783.962   5
   7   4  -2 342.584 539.012   5
   7   4  -1 11131.8 1268.27   5
   7   4   0 1447.80 650.520   5
   7   4   1-530.741 637.062   5
   7   4   2 4794.08 964.696   5
   7   4   3 2581.88 758.304   5
   7   5  -5 1146.61 730.930   5
   7   5  -4 1173.64 684.893   5
   7   5  -3 1179.71 659.693   5
   7   5  -2 3294.95 868.656   5
   7   5  -1 789.311 608.304   5
   7   5   0-207.290 619.807   5
   7   5   1 538.785 557.192   5
   7   5   2 1687.02 807.908   5
   7   5   3 161.155 560.528   5
   7   6  -5 3255.12 843.522   5
   7   6  -4 2678.04 804.094   5
   7   6  -3 878.799 644.365   5
   7   6  -2 773.039 618.243   5
   7   6  -1 4050.85 918.960   5
   7   6   0 1523.63 715.861   5
   7   6   1 1472.50 697.162   5
   7   6   2 9543.01 1259.71   5
   7   6   3 4946.90 952.821   5
   7   7  -4 2221.36 798.362   5
   7   7  -3 1897.06 768.106   5
   7   7  -2 4822.81 924.592   5
   7   7  -1 1853.91 680.297   5
   7   7   0 13770.2 1460.48   5
   7   7   1 7328.39 1146.12   5
   7   7   2 8509.79 1196.13   5
   7   8  -4 2041.76 776.337   5
   7   8  -3 5905.21 1047.20   5
   7   8  -2 2850.93 829.923   5
   7   8  -1 8602.12 1170.85   5
   7   8   0 2357.85 769.526   5
   7   8   1 9883.17 1246.75   5
   7   8   2 5045.06 959.277   5
   7   9  -3 7861.18 1161.05   5
   7   9  -2 2100.36 782.737   5
   7   9  -1 219.484 543.321   5
   7   9   0 4063.48 949.290   5
   7   9   1 1578.48 654.918   5
   7   9   2 1645.57 733.418   5
   7  10  -3 283.016 523.898   5
   7  10  -2-301.505 604.908   5
   7  10  -1 875.011 703.792   5
   7  10   0 1056.07 697.161   5
   7  10   1-40.4323 581.243   5
   7  11  -2 3052.42 894.049   5
   7  11  -1 1206.74 688.908   5
   7  11   0 5498.14 1034.57   5
   8  -8   1 8085.29 1102.11   5
   8  -7  -1 3909.71 813.636   5
   8  -7   0-631.757 490.476   5
   8  -7   1-795.675 599.844   5
   8  -6  -3 1145.12 545.829   5
   8  -6  -2 5598.33 917.658   5
   8  -6  -1 3992.44 809.943   5
   8  -6   0 1008.36 589.789   5
   8  -6   1 4424.71 877.779   5
   8  -5  -4 4777.26 859.904   5
   8  -5  -3 2730.94 670.883   5
   8  -5  -2 773.872 539.854   5
   8  -5  -1 4916.49 925.063   5
   8  -5   0 21791.2 1745.18   5
   8  -5   1 6464.18 1052.44   5
   8  -4  -5 4231.24 882.550   5
   8  -4  -4 1273.28 614.784   5
   8  -4  -3 881.149 547.793   5
   8  -4  -2 5412.38 934.748   5
   8  -4  -1 797.445 621.701   5
   8  -4   0 696.493 556.358   5
   8  -4   1 7468.04 1099.36   5
   8  -3  -5 1337.13 665.891   5
   8  -3  -4 3141.53 773.072   5
   8  -3  -3 1170.22 631.672   5
   8  -3  -2 3250.62 761.417   5
   8  -3  -1-41.4280 515.517   5
   8  -3   0 1340.43 663.731   5
   8  -3   1 1026.20 639.691   5
   8  -2  -5 2887.89 756.328   5
   8  -2  -4 5384.63 962.515   5
   8  -2  -3 1076.83 652.396   5
   8  -2  -2 831.261 581.416   5
   8  -2  -1 127.710 489.348   5
   8  -2   0-220.103 462.876   5
   8  -2   1-244.592 491.881   5
   8  -1  -4 3086.42 819.238   5
   8  -1  -3 1063.23 652.624   5
   8  -1  -2 816.289 630.136   5
   8  -1  -1 5290.54 961.687   5
   8  -1   0 14090.2 1495.40   5
   8  -1   1 8393.89 1210.40   5
   8   0  -4 4932.71 941.074   5
   8   0  -3 3694.37 843.208   5
   8   0  -2 17861.8 1617.87   5
   8   0  -1 6618.33 1063.71   5
   8   0   0-325.880 583.719   5
   8   0   1 4718.67 1015.89   5
   8   1  -4 5609.13 1045.73   5
   8   1  -3 641.815 600.398   5
   8   1  -2 1980.02 771.312   5
   8   1  -1 3580.87 866.346   5
   8   1   0 11956.8 1405.16   5
   8   1   1 8444.90 1207.89   5
   8   2  -3 950.966 659.784   5
   8   2  -2 4052.77 952.447   5
   8   2  -1 120.538 602.889   5
   8   2   0-183.147 610.697   5
   8   3  -3 328.560 578.196   5
   8   3  -2 3104.77 774.762   5
   8   3  -1 1322.05 682.919   5
   8   3   0 2380.74 830.466   5
   8   4  -2 6053.33 1083.05   5
   8   4  -1 657.766 588.069   5
   0   0   0    0.00    0.00   0
TITL 2864 in P2(1)
REM P2(1) (#4 in standard setting)
CELL 0.71073   6.612858  16.797123   7.936485  90.0000  97.1058  90.0000
ZERR    2.00   0.000617   0.001351   0.000659   0.0000   0.0082   0.0000
LATT -1
SYMM -x, y+1/2,-z
SFAC C H N O S
UNIT 34.00 48.00 4.00 6.00 2.00
TREF
HKLF 4
END
;
_shelx_hkl_checksum     61663
_shelx_res_file
;
TITL    2864 in P2(1)
CELL 0.71073   6.619751  16.831765   7.950637  90.0000  97.1414  90.0000
ZERR    2.00   0.000827   0.001756   0.000851   0.0000   0.0109   0.0000
LATT -1
SYMM -X, 0.50000+Y,-Z
SFAC    C   H   N   O   S
UNIT    34  48   4   6   2
TEMP -100
L.S.    8
FMAP    2
ACTA
BOND $H
CONF
PLAN    25
OMIT -3 54
SIZE 0.23 0.1 0.03
MPLA 4 C9 C10 C11 C15 C16
MPLA 3 C9 C16 C15 C10 C11
MPLA 6 C2 C3 C4 C5 C6 C7 C1 S
MPLA 4 C9 C10 C11 C15 C16
EQIV $1 x-1, y, z
HTAB C8 O3_$1
HTAB N1 O3_$1
WGHT    0.040600
FVAR       8.30716
S     5    0.092182    0.456819    0.126041    11.00000    0.02038    0.01919 =
         0.02188    0.00122   -0.00468   -0.00348
O1    4    0.205616    0.412019    0.017852    11.00000    0.03871    0.02572 =
         0.02327   -0.00484   -0.00648    0.00524
O2    4   -0.108946    0.432314    0.150748    11.00000    0.02324    0.03371 =
         0.03817    0.01079   -0.00902   -0.01254
O3    4    0.712646    0.649172    0.064512    11.00000    0.01519    0.03050 =
         0.03348   -0.00919    0.00388    0.00266
N1    3    0.061209    0.547435    0.048143    11.00000    0.01202    0.02181 =
         0.02520    0.00208   -0.00241   -0.00157
N2    3    0.240991    0.592847    0.066480    11.00000    0.01292    0.02287 =
         0.02087    0.00030    0.00052   -0.00215
C1    1    0.601119    0.496562    0.805992    11.00000    0.04647    0.03226 =
         0.02668   -0.00229   -0.00890   -0.00437
AFIX 137
H1A   2    0.612067    0.553148    0.834706    11.00000   -1.50000
H1B   2    0.737427    0.474629    0.801234    11.00000   -1.50000
H1C   2    0.535822    0.468361    0.892608    11.00000   -1.50000
AFIX   0
C2    1    0.475437    0.486667    0.636431    11.00000    0.02915    0.01840 =
         0.02120    0.00267   -0.00189   -0.00608
C4    1    0.445114    0.445762    0.341536    11.00000    0.02150    0.01941 =
         0.02165    0.00070    0.00226    0.00111
AFIX  43
H4    2    0.504769    0.424869    0.248252    11.00000   -1.20000
AFIX   0
C3    1    0.559523    0.455123    0.499074    11.00000    0.01666    0.02171 =
         0.02961    0.00210   -0.00525    0.00042
AFIX  43
H3    2    0.698577    0.439600    0.513321    11.00000   -1.20000
AFIX   0
C5    1    0.242705    0.467582    0.324066    11.00000    0.01997    0.01573 =
         0.01885    0.00049   -0.00178   -0.00148
C6    1    0.154663    0.499490    0.458474    11.00000    0.02006    0.02890 =
         0.02644    0.00248    0.00340    0.00133
AFIX  43
H6    2    0.015676    0.515102    0.443482    11.00000   -1.20000
AFIX   0
C7    1    0.270071    0.508367    0.613674    11.00000    0.03429    0.02846 =
         0.02137   -0.00255    0.00714    0.00130
AFIX  43
H7    2    0.209505    0.529465    0.706292    11.00000   -1.20000
AFIX   0
C8    1    0.218128    0.667450    0.051898    11.00000    0.01188    0.02177 =
         0.02291   -0.00026    0.00076    0.00165
AFIX  43
H8    2    0.084817    0.688878    0.028624    11.00000   -1.20000
AFIX   0
C9    1    0.397940    0.722486    0.070758    11.00000    0.01542    0.01828 =
         0.02854    0.00006    0.00389   -0.00041
C10   1    0.588038    0.677049    0.147417    11.00000    0.01413    0.01537 =
         0.03077   -0.00296    0.00505   -0.00547
C11   1    0.604913    0.677121    0.339875    11.00000    0.01920    0.02287 =
         0.02663    0.00075    0.00322   -0.00162
AFIX  13
H11   2    0.576637    0.622291    0.379373    11.00000   -1.20000
AFIX   0
C12   1    0.821473    0.701903    0.418404    11.00000    0.01698    0.03467 =
         0.02616   -0.00612    0.00242    0.00144
AFIX  13
H12   2    0.920385    0.668928    0.363307    11.00000   -1.20000
AFIX   0
C13   1    0.855283    0.683480    0.609478    11.00000    0.03701    0.06676 =
         0.03357   -0.00167   -0.00020   -0.00106
AFIX 137
H13A  2    0.996618    0.695447    0.654397    11.00000   -1.50000
H13B  2    0.827502    0.627144    0.627630    11.00000   -1.50000
H13C  2    0.763251    0.716121    0.668051    11.00000   -1.50000
AFIX   0
C14   1    0.869419    0.788640    0.386433    11.00000    0.02070    0.03761 =
         0.04119   -0.00823    0.00439   -0.00598
AFIX 137
H14A  2    0.774495    0.822745    0.438496    11.00000   -1.50000
H14B  2    0.855487    0.798559    0.264078    11.00000   -1.50000
H14C  2    1.009144    0.800461    0.436138    11.00000   -1.50000
AFIX   0
C15   1    0.429801    0.732538    0.377429    11.00000    0.02085    0.03521 =
         0.02961   -0.00965    0.00628   -0.00161
AFIX  23
H15A  2    0.311295    0.701154    0.403962    11.00000   -1.20000
H15B  2    0.474702    0.767719    0.474713    11.00000   -1.20000
AFIX   0
C16   1    0.374874    0.781069    0.216598    11.00000    0.02046    0.02209 =
         0.04281   -0.00705    0.00676    0.00173
AFIX  23
H16A  2    0.468289    0.826810    0.213169    11.00000   -1.20000
H16B  2    0.233427    0.801066    0.209516    11.00000   -1.20000
AFIX   0
C17   1    0.421670    0.761216   -0.098585    11.00000    0.02373    0.02803 =
         0.03725    0.00943    0.00468   -0.00002
AFIX 137
H17A  2    0.440254    0.719988   -0.182332    11.00000   -1.50000
H17B  2    0.540636    0.796351   -0.085324    11.00000   -1.50000
H17C  2    0.299405    0.792255   -0.137174    11.00000   -1.50000
AFIX   0
H1N   2   -0.050891    0.571794    0.078812    11.00000    0.02665
HKLF      4
REM     2864 in P2(1)
REM R1 =  0.0437 for    3185 Fo > 4sig(Fo)  and  0.0561 for all    3684 data
REM    216 parameters refined using      1 restraints
END
WGHT      0.0351      0.0000
REM Highest difference peak  0.209,  deepest hole -0.294,  1-sigma level  0.047
Q1    1   0.8907  0.6123  0.6199  11.00000  0.05    0.21
Q2    1   0.5753  0.4987  0.5557  11.00000  0.05    0.20
Q3    1   0.1749  0.4793  0.2376  11.00000  0.05    0.19
Q4    1   0.5992  0.6949  0.2450  11.00000  0.05    0.17
Q5    1   0.6351  0.4497  0.8856  11.00000  0.05    0.16
Q6    1   0.9829  0.7357  0.2351  11.00000  0.05    0.16
Q7    1   0.3909  0.7568  0.1189  11.00000  0.05    0.16
Q8    1   0.0711  0.4979  0.0265  11.00000  0.05    0.16
Q9    1   0.8576  0.8431  0.4757  11.00000  0.05    0.16
Q10   1   0.8287  0.8223  0.2958  11.00000  0.05    0.15
Q11   1   0.4355  0.7824  0.3394  11.00000  0.05    0.15
Q12   1   0.2900  0.7260  0.4193  11.00000  0.05    0.15
Q13   1   0.4060  0.7299 -0.0115  11.00000  0.05    0.15
Q14   1   0.5321  0.7944  0.2589  11.00000  0.05    0.15
Q15   1   0.1699  0.3419  0.0303  11.00000  0.05    0.15
Q16   1   0.2853  0.8117  0.1136  11.00000  0.05    0.15
Q17   1   0.7165  0.6971  0.3627  11.00000  0.05    0.15
Q18   1   0.8311  0.7435  0.3713  11.00000  0.05    0.15
Q19   1   0.2481  0.6518  0.1361  11.00000  0.05    0.15
Q20   1   0.1976  0.4791  0.5537  11.00000  0.05    0.14
Q21   1   0.8364  0.4572  0.4985  11.00000  0.05    0.14
Q22   1   0.4282  0.6485 -0.1841  11.00000  0.05    0.14
Q23   1   0.0908  0.4084  0.0456  11.00000  0.05    0.14
Q24   1  -0.0643  0.5525  0.0279  11.00000  0.05    0.14
Q25   1   0.4888  0.7073  0.0935  11.00000  0.05    0.14
;
_shelx_res_checksum     66605
_shelxl_version_number        2.013
data_2864
_journal_date_recd_electronic     2014-11-25
_journal_date_accepted     2014-12-05
_journal_name_full     'Acta Crystallographica, Section E'
_journal_year     2015
_journal_volume     71
_journal_issue      2
_journal_page_first     o99
_journal_page_last     o100
_journal_paper_category     HO
_journal_paper_doi     10.1107/S2056989014026747
_journal_coeditor_code     TK5349
_publ_contact_author_name     'Dr. Hans Preut'
_publ_contact_author_address
;       Fakult\"at f\"ur Chemie und Chemische Biologie
	Technische Universit\"at Dortmund
	Otto-Hahn-Str. 6
	44221 Dortmund
	Germany
;
_publ_contact_author_email     'hans.preut@tu-dortmund.de'
_publ_contact_author_fax     ?
_publ_contact_author_phone     '49-231-755-3813'
_publ_section_title
;\
Crystal structure of
(<i>E</i>)-<i>N</i>'-{[(1<i>R</i>,3<i>R</i>)-3-isopropyl-1-methyl-2-\
oxocyclopentyl]methylidene}-4-methylbenzenesulfonohydrazide
;
loop_
    _publ_author_name
    _publ_author_footnote
    _publ_author_address
    'Tymann, David' .
;      Fakult\"at f\"ur Chemie und Chemische Biologie
       Technische Universit\"at Dortmund
       Otto-Hahn-Strasse 6
       44221 Dortmund
       Germany
;
    'Dragon, Dina Christina' .
;      Fakult\"at f\"ur Chemie und Chemische Biologie
       Technische Universit\"at Dortmund
       Otto-Hahn-Strasse 6
       44221 Dortmund
       Germany
;
    'Golz, Christopher' .
;      Fakult\"at f\"ur Chemie und Chemische Biologie
       Technische Universit\"at Dortmund
       Otto-Hahn-Strasse 6
       44221 Dortmund
       Germany
;
    'Preut, Hans' .
;      Fakult\"at f\"ur Chemie und Chemische Biologie
       Technische Universit\"at Dortmund
       Otto-Hahn-Strasse 6
       44221 Dortmund
       Germany
;
    'Strohmann, Carsten' .
;      Fakult\"at f\"ur Chemie und Chemische Biologie
       Technische Universit\"at Dortmund
       Otto-Hahn-Strasse 6
       44221 Dortmund
       Germany
;
    'Hiersemann, Martin' .
;      Fakult\"at f\"ur Chemie und Chemische Biologie
       Technische Universit\"at Dortmund
       Otto-Hahn-Strasse 6
       44221 Dortmund
       Germany
;
