# Supplementary material for: Crystal structure of (E)-N′-{[(1R,3R)-3-isopropyl-1-methyl-2-oxo­cyclo­pent­yl]methyl­idene}-4-methyl­benzene­sulfono­hydrazide
Source: Acta Crystallogr E Crystallogr Commun. 2015 Jan 10;71(Pt 2):o99–o100. doi: 10.1107/S2056989014026747 (PMC4384629; doi:10.1107/S2056989014026747)
Supplement: Supplementary file 2 [file e-71-00o99-Isup2.hkl]

#
# h,k,l, Fc-squared, Fo-squared, sigma(Fo-squared), status flag
#
data_I
_shelx_title '    2864 in P2(1)'
_shelx_refln_list_code          4
_shelx_F_calc_maximum      122.59
_exptl_crystal_F_000       360.00
_reflns_d_resolution_high  0.7832

loop_
 _space_group_symop_operation_xyz
 'x, y, z'
 '-x, y+1/2, -z'

_cell_length_a     6.6198
_cell_length_b    16.8318
_cell_length_c     7.9506
_cell_angle_alpha  90.000
_cell_angle_beta   97.141
_cell_angle_gamma  90.000

_shelx_F_squared_multiplier     1.000

loop_
 _refln_index_h
 _refln_index_k
 _refln_index_l
 _refln_F_squared_calc
 _refln_F_squared_meas
 _refln_F_squared_sigma
 _refln_observed_status
   0 -20   0         55.28         47.55         9.91 o
   1 -20   0         95.86        108.31         9.52 o
   2 -20   0         13.34         16.41         5.36 o
   3 -20   0         13.59          7.88         4.80 o
   1 -19   0        133.34        142.05        10.49 o
   2 -19   0        104.63        122.50        10.21 o
   3 -19   0         94.59        104.91         9.79 o
   0 -18   0        221.36        222.80        18.05 o
   1 -18   0         33.33         37.45         6.27 o
   2 -18   0         65.10         67.56         7.74 o
   3 -18   0          1.28          0.32         4.47 o
   4 -18   0        150.55        162.73        12.26 o
   1 -17   0         21.87         28.79         5.67 o
   2 -17   0        142.29        147.08        10.40 o
   3 -17   0         25.27         23.80         5.70 o
   4 -17   0        121.00        118.38        10.51 o
   5 -17   0          1.98         -0.92         6.87 o
   0 -16   0         46.38         47.80         9.00 o
   1 -16   0         44.83         46.45         6.22 o
   2 -16   0         73.35         69.97         7.47 o
   3 -16   0          7.91         20.75         5.37 o
   4 -16   0         26.35         32.11         6.19 o
   5 -16   0         89.34         90.36        13.23 o
   1 -15   0        164.20        152.78         9.67 o
   2 -15   0        151.23        135.60        11.29 o
   3 -15   0        157.45        156.52        10.61 o
   4 -15   0         16.33         22.60        10.86 o
   5 -15   0         25.15         22.54         8.28 o
   6 -15   0         24.43         12.25         8.15 o
   0 -14   0        136.75        133.84        12.21 o
   1 -14   0         22.10         20.35         7.42 o
   2 -14   0         46.30         49.65         6.33 o
   3 -14   0          2.01          2.68         3.98 o
   4 -14   0          7.55          4.24         5.29 o
   5 -14   0         22.54         23.88         8.16 o
   6 -14   0        227.97        230.01        21.06 o
   1 -13   0         16.30         12.04         4.52 o
   2 -13   0        159.38        172.34        10.17 o
   3 -13   0        188.97        164.55        11.05 o
   4 -13   0        442.56        428.93        18.74 o
   5 -13   0         20.89         19.75         7.48 o
   6 -13   0         35.77         27.82         8.53 o
   0 -12   0         77.48         62.83         8.46 o
   1 -12   0        231.38        221.38         8.52 o
   2 -12   0        212.97        204.19         7.53 o
   3 -12   0         22.38         20.13         5.49 o
   4 -12   0        203.10        217.21         8.68 o
   5 -12   0        175.07        159.86        16.28 o
   6 -12   0         27.93         18.24         8.13 o
   1 -11   0         21.22         25.41         2.60 o
   2 -11   0        388.52        369.81        10.20 o
   3 -11   0       1230.36       1233.17        21.69 o
   4 -11   0        100.31         99.81         6.84 o
   5 -11   0          5.78          7.71         6.49 o
   6 -11   0          2.32          5.14         7.50 o
   7 -11   0         80.40         85.61        14.52 o
   0 -10   0        399.45        395.32        17.88 o
   1 -10   0         46.15         46.88         3.13 o
   2 -10   0        354.21        349.83        10.91 o
   3 -10   0         55.86         65.98         6.65 o
   4 -10   0         24.30         35.08         4.43 o
   5 -10   0        239.62        231.68        11.72 o
   6 -10   0        263.61        256.31        13.63 o
   7 -10   0         13.95         14.65         8.63 o
   1  -9   0         98.10        101.76         4.28 o
   2  -9   0        162.62        162.19         6.38 o
   3  -9   0         63.86         72.84         4.80 o
   4  -9   0        583.93        567.41        31.68 o
   5  -9   0         53.64         53.49         9.27 o
   6  -9   0        109.25        103.94        11.48 o
   7  -9   0         58.60         54.32         7.99 o
   0  -8   0       1158.51       1156.48        32.60 o
   1  -8   0        676.76        661.86        12.03 o
   2  -8   0        260.12        255.75         6.13 o
   3  -8   0        159.32        165.39         6.71 o
   4  -8   0        142.42        131.64        14.31 o
   5  -8   0         47.70         59.95         8.99 o
   6  -8   0        149.66        134.56         9.63 o
   7  -8   0         30.81         41.54         9.26 o
   1  -7   0        685.46        698.14        10.81 o
   2  -7   0        105.77        116.99         4.11 o
   3  -7   0        593.88        600.43        13.35 o
   4  -7   0         25.21         32.65         6.43 o
   5  -7   0         81.06         96.22        11.07 o
   6  -7   0         33.91         41.14         6.17 o
   7  -7   0        187.96        191.00        17.77 o
   0  -6   0       2165.46       2169.43        47.56 o
   1  -6   0         42.90         47.97         2.57 o
   2  -6   0        134.03        128.77         3.91 o
   3  -6   0         79.86         92.79         6.79 o
   4  -6   0         25.56         36.06         6.86 o
   5  -6   0        412.39        435.71        22.43 o
   6  -6   0        163.64        174.62        23.04 o
   7  -6   0         16.03         34.78         9.97 o
   8  -6   0         32.04         14.61         8.55 o
   1  -5   0        404.49        426.45         6.99 o
   2  -5   0       1846.09       1920.46        23.01 o
   3  -5   0        244.33        305.86        11.45 o
   4  -5   0        210.71        216.97        14.09 o
   5  -5   0          4.81         -0.58         4.46 o
   6  -5   0        145.24        142.37        11.04 o
   7  -5   0          2.14          9.76         7.74 o
   8  -5   0        272.99        315.77        25.29 o
   0  -4   0      15001.76      14333.49       194.85 o
   1  -4   0        555.12        581.21         7.44 o
   2  -4   0       1031.12       1108.81        14.90 o
   3  -4   0        607.99        675.18        15.77 o
   4  -4   0        450.28        471.07        13.54 o
   5  -4   0          3.24         11.02         3.79 o
   6  -4   0        248.90        240.27        19.31 o
   7  -4   0         18.91         29.90         9.78 o
   8  -4   0         17.06         10.09         8.06 o
   1  -3   0       2684.07       2593.73        24.44 o
   2  -3   0       1083.85       1145.58        15.01 o
   3  -3   0        321.29        319.25         9.62 o
   4  -3   0        148.99        165.51         5.26 o
   5  -3   0         59.61         57.06         6.08 o
   6  -3   0         37.97         27.68         8.11 o
   7  -3   0         21.72         15.33         8.29 o
   8  -3   0         22.42         19.42         9.62 o
   0  -2   0       1107.38       1058.52        22.83 o
   1  -2   0       1582.73       1510.87        16.65 o
   2  -2   0        543.20        562.64        10.06 o
   3  -2   0        398.11        428.81         7.73 o
   4  -2   0        246.57        248.38         6.15 o
   5  -2   0        735.71        723.64        14.22 o
   6  -2   0         94.50        104.68        13.32 o
   7  -2   0         98.99        108.75        14.66 o
   8  -2   0          1.46         -3.19         6.71 o
   1  -1   0       1901.82       1838.87        22.33 o
   2  -1   0       3425.31       3315.15        30.93 o
   3  -1   0        148.10        179.74         4.51 o
   4  -1   0         32.84         26.41         2.91 o
   5  -1   0        375.00        366.36        19.47 o
   6  -1   0         72.29         59.62        11.63 o
   7  -1   0         19.07         14.77         7.73 o
   8  -1   0        142.04        204.18        21.67 o
   1   0   0        367.18        360.47         5.06 o
   2   0   0          3.83          9.74         2.19 o
   3   0   0       1045.05       1087.68        30.45 o
   4   0   0        271.91        248.11        22.58 o
   5   0   0          5.08         -0.23         7.17 o
   6   0   0        936.63        924.14        39.36 o
   7   0   0         12.52         24.48         9.91 o
   8   0   0          0.59         -4.72         8.46 o
   1   1   0       1900.65       1875.86        19.80 o
   2   1   0       3407.07       3289.75        78.35 o
   3   1   0        151.91        160.95        18.72 o
   4   1   0         32.15         26.27         7.59 o
   5   1   0        377.72        395.57        22.82 o
   6   1   0         70.82         72.66        12.11 o
   7   1   0         20.68         20.52         9.56 o
   8   1   0        145.35        173.26        20.36 o
   0   2   0       1133.77       1061.10        23.73 o
   1   2   0       1592.61       1509.03        17.86 o
   2   2   0        537.29        537.59         8.69 o
   3   2   0        396.99        452.03        22.17 o
   4   2   0        238.10        230.76        16.12 o
   5   2   0        737.09        723.33        32.20 o
   6   2   0         97.57         98.08        13.77 o
   7   2   0         99.65        126.08        16.83 o
   8   2   0          1.49         -2.65         8.85 o
   1   3   0       2697.56       2614.34        24.48 o
   2   3   0       1107.60       1130.28        12.91 o
   3   3   0        319.48        306.98         9.17 o
   4   3   0        156.03        161.28        13.95 o
   5   3   0         59.38         65.35        11.75 o
   6   3   0         39.12         22.86         8.16 o
   7   3   0         21.18         34.63        11.13 o
   8   3   0         20.21         34.50        12.03 o
   0   4   0      15028.96      14251.72       194.12 o
   1   4   0        543.04        563.00         7.42 o
   2   4   0       1039.91       1092.10        13.95 o
   3   4   0        607.86        652.66        12.02 o
   4   4   0        454.60        422.93        16.36 o
   5   4   0          2.60          1.13         7.43 o
   6   4   0        248.91        235.63        19.87 o
   7   4   0         18.37         20.98         9.43 o
   1   5   0        402.57        419.40         7.32 o
   2   5   0       1855.56       1849.78        23.72 o
   3   5   0        252.56        295.38         6.75 o
   4   5   0        217.03        225.42        14.72 o
   5   5   0          5.18         12.14         9.43 o
   6   5   0        147.42        154.42        16.57 o
   7   5   0          2.11         -3.00         8.98 o
   0   6   0       2182.87       2098.36        40.70 o
   1   6   0         38.12         37.06         1.96 o
   2   6   0        130.39        123.64         4.00 o
   3   6   0         79.95         87.74         3.95 o
   4   6   0         24.25         31.28         5.42 o
   5   6   0        413.17        342.58        20.48 o
   6   6   0        160.57        158.17        17.19 o
   7   6   0         14.82         22.08        10.37 o
   1   7   0        687.31        692.07         9.17 o
   2   7   0        111.21        119.69         4.27 o
   3   7   0        595.32        580.48        10.82 o
   4   7   0         22.62         31.24         6.60 o
   5   7   0         79.87         74.89         5.88 o
   6   7   0         34.28         34.27        10.67 o
   7   7   0        187.68        199.54        21.16 o
   0   8   0       1136.45       1263.13        56.11 o
   1   8   0        659.86        634.28         9.97 o
   2   8   0        260.32        257.37         6.35 o
   3   8   0        159.41        158.06         5.58 o
   4   8   0        137.25        129.97         7.64 o
   5   8   0         47.66         63.28        11.68 o
   6   8   0        148.48        146.42        17.25 o
   7   8   0         29.60         34.17        11.15 o
   1   9   0        101.38         99.20         3.76 o
   2   9   0        162.64        166.46         5.16 o
   3   9   0         57.83         54.31         3.69 o
   4   9   0        587.72        564.88        13.95 o
   5   9   0         53.69         51.41        10.51 o
   6   9   0        111.27        101.02        14.53 o
   7   9   0         61.22         58.88        13.76 o
   0  10   0        411.33        371.18        19.81 o
   1  10   0         42.14         35.18         3.06 o
   2  10   0        351.91        342.74         8.15 o
   3  10   0         56.05         63.35         4.03 o
   4  10   0         25.05         28.72         4.35 o
   5  10   0        234.79        212.54        18.62 o
   6  10   0        262.87        245.49        21.44 o
   7  10   0         14.53         15.30        10.10 o
   1  11   0         23.02         21.55         2.39 o
   2  11   0        400.70        380.84         8.23 o
   3  11   0       1229.42       1231.78        23.52 o
   4  11   0         97.06         97.47         6.57 o
   5  11   0          5.66         10.48         8.20 o
   6  11   0          2.58          2.48         6.93 o
   7  11   0         79.71         79.67        14.99 o
   0  12   0         71.97         69.66         4.96 o
   1  12   0        230.56        202.53        13.54 o
   2  12   0        212.75        191.46         6.42 o
   3  12   0         21.86         25.41         4.60 o
   4  12   0        199.66        207.53        10.96 o
   5  12   0        177.08        173.97        17.33 o
   6  12   0         26.52         19.58         9.43 o
   1  13   0         15.92         10.96         2.04 o
   2  13   0        156.68        160.14         5.55 o
   3  13   0        196.97        191.63         9.61 o
   4  13   0        444.86        429.13        13.79 o
   5  13   0         20.54         19.71         8.47 o
   6  13   0         34.97         30.50        10.36 o
   0  14   0        132.50        139.24         6.69 o
   1  14   0         23.87         24.78         4.08 o
   2  14   0         47.58         42.64         4.92 o
   3  14   0          2.16          2.45         3.45 o
   4  14   0          6.48          1.17         3.99 o
   5  14   0         20.43         31.91         9.90 o
   6  14   0        227.36        201.16        20.29 o
   1  15   0        166.06        180.62         8.16 o
   2  15   0        158.30        159.31         8.42 o
   3  15   0        152.12        142.01         8.32 o
   4  15   0         17.24         16.11         4.38 o
   5  15   0         25.65         22.51         8.69 o
   6  15   0         23.85         27.49         9.63 o
   0  16   0         49.97         51.91        11.68 o
   1  16   0         45.28         36.45         7.45 o
   2  16   0         71.57         78.95         9.41 o
   3  16   0          7.64         14.08         4.99 o
   4  16   0         24.45         30.51         8.57 o
   5  16   0         87.77        106.27        14.36 o
   1  17   0         23.35         24.37         7.47 o
   2  17   0        141.11        156.51        12.20 o
   3  17   0         26.94         36.94        11.83 o
   4  17   0        119.48        104.40        15.41 o
   0  18   0        215.97        245.76        22.03 o
   1  18   0         36.08         27.98         7.35 o
   2  18   0         63.49         70.42         9.57 o
   3  18   0          1.37          0.63         5.93 o
   4  18   0        148.32        162.98        19.61 o
   1  19   0        133.72        133.20        11.91 o
   2  19   0        103.99        115.33        11.31 o
   3  19   0         90.27         87.54        10.43 o
   0  20   0         54.10         67.53        13.13 o
   1  20   0         94.96        117.26        11.93 o
   2  20   0         12.91          4.22         6.75 o
   3  20   0         13.43          7.48         7.11 o
   1  21   0         29.82          2.16         8.24 o
  -1 -21   1         27.34         21.82         8.58 o
   0 -21   1         32.72         32.36        10.22 o
   1 -21   1         55.90         73.53        12.95 o
  -3 -20   1        121.39        106.81        15.46 o
  -2 -20   1         98.48        106.23        14.40 o
  -1 -20   1         57.40         60.75        11.43 o
   0 -20   1         37.68         45.59        10.53 o
   1 -20   1         15.09         13.52         6.78 o
   2 -20   1         18.18         15.04         8.41 o
  -3 -19   1        104.45        100.76        14.28 o
  -2 -19   1          8.63          5.52         7.08 o
  -1 -19   1         89.05         90.33         8.48 o
   0 -19   1        100.94        105.78         9.26 o
   1 -19   1         40.94         51.39        10.50 o
   2 -19   1         50.56         66.07        11.78 o
   3 -19   1         61.88         69.43        12.45 o
  -4 -18   1         17.17         29.88         6.85 o
  -3 -18   1         68.16         61.23         7.52 o
  -2 -18   1        102.15        106.91         9.22 o
  -1 -18   1         91.68        102.20         8.87 o
   0 -18   1         11.01          8.32         4.40 o
   1 -18   1          1.01          5.88         4.43 o
   2 -18   1         30.59         37.77         6.25 o
   3 -18   1         83.93         91.52         9.10 o
   4 -18   1         38.70         40.38         6.83 o
  -5 -17   1         42.36         38.79         9.99 o
  -4 -17   1        204.18        196.84        27.00 o
  -3 -17   1        138.77        149.32        10.93 o
  -2 -17   1         62.63         58.60         9.04 o
  -1 -17   1          8.32          0.51         3.84 o
   0 -17   1         13.99         15.90        12.07 o
   1 -17   1         82.07         92.52         8.29 o
   2 -17   1        126.59        135.54        10.12 o
   3 -17   1         42.10         42.41         6.65 o
   4 -17   1          3.30          1.88         8.62 o
  -5 -16   1         77.31         85.19        13.62 o
  -4 -16   1         11.54         21.02         5.65 o
  -3 -16   1        116.47        110.09         9.23 o
  -2 -16   1        123.50        132.12        11.38 o
  -1 -16   1         89.58         96.58        10.11 o
   0 -16   1        157.76        164.75        10.21 o
   1 -16   1         40.10         48.74         6.23 o
   2 -16   1         36.93         55.47         6.82 o
   3 -16   1        104.35        110.44         9.33 o
   4 -16   1         61.87         71.71         8.18 o
   5 -16   1         88.16         90.16         9.62 o
  -6 -15   1         70.31         64.44        13.17 o
  -5 -15   1         19.74         10.73         7.28 o
  -4 -15   1         14.77          8.65         4.59 o
  -3 -15   1        182.62        197.82        12.22 o
  -2 -15   1         66.89         75.52         7.43 o
  -1 -15   1        179.84        175.80        10.24 o
   0 -15   1        328.31        325.10        15.65 o
   1 -15   1         63.76         64.05         6.68 o
   2 -15   1         88.80         85.73         7.70 o
   3 -15   1         62.48         66.43         7.72 o
   4 -15   1         37.12         41.76         6.94 o
   5 -15   1         56.95         58.05         8.05 o
  -6 -14   1         76.11         86.38        14.02 o
  -5 -14   1          2.02         -0.97         6.47 o
  -4 -14   1         69.18         65.07         8.17 o
  -3 -14   1        108.38        106.40         8.85 o
  -2 -14   1        475.85        479.10        20.44 o
  -1 -14   1        333.79        331.53        13.59 o
   0 -14   1         48.70         44.53         5.88 o
   1 -14   1         26.03         21.41         4.85 o
   2 -14   1        330.03        309.31        13.77 o
   3 -14   1         92.14         93.52         8.32 o
   4 -14   1        129.68        123.57        10.13 o
   5 -14   1        151.15        157.48        12.07 o
   6 -14   1         33.20         39.07        10.65 o
  -6 -13   1         15.68         21.61         9.09 o
  -5 -13   1         64.43         54.30        11.45 o
  -4 -13   1         69.63         82.45        15.78 o
  -3 -13   1        223.49        215.59        11.64 o
  -2 -13   1        123.57        110.48         8.25 o
  -1 -13   1        120.53        129.20         8.60 o
   0 -13   1        157.79        156.06         9.26 o
   1 -13   1        200.97        196.04        10.19 o
   2 -13   1        145.65        138.70         9.24 o
   3 -13   1        359.91        357.93        15.29 o
   4 -13   1         13.70          5.58         5.33 o
   5 -13   1          7.13         20.03         7.77 o
   6 -13   1        210.25        212.27        19.69 o
  -6 -12   1         27.36         19.67         9.20 o
  -5 -12   1         28.16         34.29        10.09 o
  -4 -12   1         18.34         10.87         7.51 o
  -3 -12   1        452.01        424.84        16.08 o
  -2 -12   1        176.61        173.49         7.48 o
  -1 -12   1        397.67        400.19        13.22 o
   0 -12   1         39.10         34.49         4.83 o
   1 -12   1         22.23         18.85         3.84 o
   2 -12   1        166.78        152.92         7.55 o
   3 -12   1         45.01         46.08         6.36 o
   4 -12   1        286.75        291.16        10.60 o
   5 -12   1        366.47        338.60        22.61 o
   6 -12   1          0.44          6.36         6.78 o
  -7 -11   1          3.65         12.79         8.64 o
  -6 -11   1         41.24         41.92        10.70 o
  -5 -11   1        129.92        122.21        14.16 o
  -4 -11   1        125.98        136.62         7.56 o
  -3 -11   1        635.14        621.15        14.45 o
  -2 -11   1         95.41         88.18         5.13 o
  -1 -11   1        137.20        139.66         5.70 o
   0 -11   1        317.24        325.13        11.74 o
   1 -11   1         11.48         11.97         1.84 o
   2 -11   1        182.78        183.74         6.98 o
   3 -11   1        434.72        439.81        16.20 o
   4 -11   1        151.75        146.05         7.55 o
   5 -11   1         88.52         94.53         8.04 o
   6 -11   1         96.55         77.15        12.63 o
   7 -11   1          6.46         14.37         8.93 o
  -7 -10   1         11.31          1.12         8.16 o
  -6 -10   1         29.08         27.22         9.17 o
  -5 -10   1         50.02         52.72         5.98 o
  -4 -10   1        218.16        199.14         9.41 o
  -3 -10   1         67.32         63.28         3.92 o
  -2 -10   1        299.54        291.93        12.41 o
  -1 -10   1        718.49        731.89        14.80 o
   0 -10   1        483.56        487.50        14.14 o
   1 -10   1        419.03        406.96         8.91 o
   2 -10   1        306.18        305.51        11.97 o
   3 -10   1        202.08        193.30         7.87 o
   4 -10   1        180.41        187.43         8.64 o
   5 -10   1        383.07        355.12        15.09 o
   6 -10   1         38.48         40.36         5.60 o
   7 -10   1          5.36         10.20         7.94 o
  -7  -9   1         12.11         14.91         9.02 o
  -6  -9   1         48.97         58.58         7.13 o
  -5  -9   1         95.68         86.33         7.48 o
  -4  -9   1        223.20        227.74        10.77 o
  -3  -9   1        230.63        233.79         7.52 o
  -2  -9   1        217.50        219.61         7.51 o
  -1  -9   1        186.51        193.77         6.28 o
   0  -9   1       1442.88       1458.47        27.86 o
   1  -9   1        426.10        410.38         8.85 o
   2  -9   1        373.48        397.26        10.11 o
   3  -9   1        238.76        222.15         8.26 o
   4  -9   1         57.77         55.99         5.33 o
   5  -9   1         13.26         16.88         5.85 o
   6  -9   1        335.91        346.52        15.86 o
   7  -9   1         36.65         45.52        10.56 o
  -7  -8   1        134.58        153.23        11.87 o
  -6  -8   1        184.55        193.06        12.11 o
  -5  -8   1          1.23          5.73         4.43 o
  -4  -8   1         97.23        105.41        10.84 o
  -3  -8   1        236.55        252.73         7.94 o
  -2  -8   1        177.79        179.46         7.08 o
  -1  -8   1       1434.33       1379.04        25.83 o
   0  -8   1        492.67        520.50        13.32 o
   1  -8   1        399.08        389.50         8.47 o
   2  -8   1         14.72         13.00         2.15 o
   3  -8   1         18.72         20.35         3.49 o
   4  -8   1        261.11        260.84        12.17 o
   5  -8   1        497.92        520.63        25.16 o
   6  -8   1          4.29         11.30         5.14 o
   7  -8   1        124.95        121.35        14.74 o
  -7  -7   1         29.28         30.68         8.05 o
  -6  -7   1         64.53         65.49         6.64 o
  -5  -7   1        271.79        293.69        17.42 o
  -4  -7   1         91.15         96.45         8.89 o
  -3  -7   1        181.73        193.24         8.20 o
  -2  -7   1        127.39        141.60         3.83 o
  -1  -7   1       1543.57       1619.78        32.70 o
   0  -7   1        640.56        657.10        14.75 o
   1  -7   1        681.69        682.08        19.67 o
   2  -7   1        349.04        364.97         9.26 o
   3  -7   1        295.70        291.73        11.92 o
   4  -7   1         38.94         42.41         6.04 o
   5  -7   1         44.89         39.20        13.24 o
   6  -7   1        222.66        222.91        12.61 o
   7  -7   1         99.85        126.07        15.57 o
  -8  -6   1         66.25         57.85        11.74 o
  -7  -6   1         49.89         58.04        10.70 o
  -6  -6   1          5.28         -0.07         4.16 o
  -5  -6   1         84.88         91.30        10.32 o
  -4  -6   1         54.00         58.67         7.55 o
  -3  -6   1        192.23        178.51         8.06 o
  -2  -6   1        866.56        955.66        12.10 o
  -1  -6   1       1285.04       1257.71        16.27 o
   0  -6   1       1216.41       1229.25        27.62 o
   1  -6   1         86.25         83.35         3.66 o
   2  -6   1        308.34        334.18         8.79 o
   3  -6   1        142.42        156.75        10.78 o
   4  -6   1         52.94         57.06         9.00 o
   5  -6   1        223.06        211.69        11.36 o
   6  -6   1         28.37         29.52         5.95 o
   7  -6   1         15.09         16.93         7.97 o
  -8  -5   1         82.83         71.24        13.40 o
  -7  -5   1          1.93         18.34         8.34 o
  -6  -5   1        227.48        228.82        11.03 o
  -5  -5   1        176.88        167.98         8.22 o
  -4  -5   1         82.73         76.31         8.70 o
  -3  -5   1        177.22        212.66        11.22 o
  -2  -5   1        227.75        231.30         4.99 o
  -1  -5   1        539.62        545.15         8.70 o
   0  -5   1       2008.95       2069.00        37.89 o
   1  -5   1        460.52        463.73         9.95 o
   2  -5   1        217.22        201.34         5.76 o
   3  -5   1        284.49        328.93        12.07 o
   4  -5   1        126.91        128.03        11.50 o
   5  -5   1         91.51         84.87         7.86 o
   6  -5   1        146.01        176.64        11.30 o
   7  -5   1          5.52         17.25         8.64 o
   8  -5   1        113.51         93.67        15.25 o
  -8  -4   1          2.89         11.56         9.01 o
  -7  -4   1        136.39        126.87        15.10 o
  -6  -4   1        133.58        138.59         8.62 o
  -5  -4   1         22.25         20.46         3.11 o
  -4  -4   1        235.15        282.19        15.85 o
  -3  -4   1        948.70       1015.96        29.60 o
  -2  -4   1        372.38        383.29         6.99 o
  -1  -4   1       1016.11        998.39        11.21 o
   0  -4   1       1521.71       1539.57        15.06 o
   1  -4   1        493.23        516.24        12.23 o
   2  -4   1       2383.26       2501.80        35.24 o
   3  -4   1          8.75          8.03         2.97 o
   4  -4   1        538.10        531.14        23.28 o
   5  -4   1        173.62        149.41         9.75 o
   6  -4   1         56.61         70.19         7.76 o
   7  -4   1          7.14         11.38         7.74 o
   8  -4   1         99.10        108.22        15.93 o
  -8  -3   1         10.34         -0.60         7.47 o
  -7  -3   1          5.36          6.08         6.99 o
  -6  -3   1         94.08        105.84        12.58 o
  -5  -3   1        345.55        333.46         8.94 o
  -4  -3   1        929.47        948.24        16.11 o
  -3  -3   1        737.69        771.22        24.67 o
  -2  -3   1        114.91        112.68         5.49 o
  -1  -3   1       4617.32       4382.69        44.62 o
   0  -3   1       2507.41       2417.27        22.59 o
   1  -3   1       1566.24       1510.65        17.98 o
   2  -3   1        121.34        125.30         4.41 o
   3  -3   1         15.74         20.86         3.06 o
   4  -3   1        672.82        707.68        14.81 o
   5  -3   1        152.64        154.30         7.01 o
   6  -3   1        119.67        114.26        14.16 o
   7  -3   1         46.76         36.82        10.55 o
   8  -3   1          5.71         14.87         9.27 o
  -8  -2   1          4.76          1.85         7.09 o
  -7  -2   1        201.95        174.34        18.00 o
  -6  -2   1         42.29         50.87         9.90 o
  -5  -2   1         31.96         34.05         8.91 o
  -4  -2   1        463.40        498.01        10.14 o
  -3  -2   1         98.06        101.91         4.72 o
  -2  -2   1        352.14        356.27        11.10 o
  -1  -2   1       6880.79       6521.17        74.23 o
   0  -2   1        159.19        147.95         2.97 o
   1  -2   1       1538.73       1497.26        20.35 o
   2  -2   1        666.80        674.33        11.03 o
   3  -2   1        716.12        710.53        11.79 o
   4  -2   1        437.55        452.12        11.07 o
   5  -2   1        262.66        269.85         8.80 o
   6  -2   1         21.14         38.98         9.99 o
   7  -2   1         17.71         28.65        10.50 o
   8  -2   1          0.57         -3.54         7.13 o
  -8  -1   1         55.85         76.66        13.94 o
  -7  -1   1         22.50         29.86        10.46 o
  -6  -1   1        652.46        600.18        30.27 o
  -5  -1   1        526.91        529.09        26.10 o
  -4  -1   1        132.15        142.80        11.97 o
  -3  -1   1        230.23        244.48        10.74 o
  -2  -1   1        784.68        785.16        16.57 o
  -1  -1   1       3113.54       2982.13        43.77 o
   0  -1   1       3006.04       2847.42        40.58 o
   1  -1   1       1555.43       1530.16        17.71 o
   2  -1   1        743.33        739.40        11.95 o
   3  -1   1        237.68        265.81         8.06 o
   4  -1   1        247.94        275.50         8.22 o
   5  -1   1         36.76         38.09         7.20 o
   6  -1   1         39.71         56.58        11.85 o
   7  -1   1         42.99         54.92        11.68 o
   8  -1   1        100.87        121.63        17.54 o
  -8   0   1         65.13         95.91        15.41 o
  -7   0   1        348.55        341.90        25.16 o
  -6   0   1        205.77        208.14        18.07 o
  -5   0   1          3.37          1.25         7.47 o
  -4   0   1          0.20          6.54         6.55 o
  -3   0   1        684.51        670.88        23.94 o
  -2   0   1         87.45        105.68         5.66 o
  -1   0   1       1767.25       1666.29        26.23 o
   0   0   1        985.15        962.77        12.33 o
   1   0   1         14.82         15.21         1.61 o
   2   0   1        165.69        166.84         4.42 o
   3   0   1         97.22        121.99         6.72 o
   4   0   1          5.53          7.33         6.96 o
   5   0   1        142.29        150.89         7.05 o
   6   0   1        693.81        639.41        32.87 o
   7   0   1         84.80         89.42        14.46 o
   8   0   1         59.57         68.38        14.72 o
  -8   1   1         56.80         51.89        12.55 o
  -7   1   1         22.77         40.02        11.49 o
  -6   1   1        657.01        635.69        32.09 o
  -5   1   1        519.45        499.82        25.90 o
  -4   1   1        129.85        141.74        12.71 o
  -3   1   1        234.09        247.03        11.25 o
  -2   1   1        792.66        769.94        12.23 o
  -1   1   1       3103.98       2956.01        57.65 o
   0   1   1       3038.15       2879.04        58.05 o
   1   1   1       1569.16       1567.52        21.16 o
   2   1   1        757.19        748.47        14.55 o
   3   1   1        244.98        260.32        15.04 o
   4   1   1        248.07        252.49        16.84 o
   5   1   1         34.54         34.39         3.62 o
   6   1   1         37.55         31.48        10.06 o
   7   1   1         45.10         65.33        13.04 o
   8   1   1        100.93        122.37        17.50 o
  -8   2   1          5.54          1.75         8.74 o
  -7   2   1        203.34        194.21        19.08 o
  -6   2   1         46.10         41.89        10.54 o
  -5   2   1         33.76         35.51         9.07 o
  -4   2   1        463.99        524.80        23.92 o
  -3   2   1        101.98         93.88         4.86 o
  -2   2   1        367.12        370.83         7.90 o
  -1   2   1       6895.24       6575.10        91.50 o
   0   2   1        167.90        156.69         3.63 o
   1   2   1       1540.96       1553.47        20.94 o
   2   2   1        674.52        700.25        13.07 o
   3   2   1        711.06        714.64        26.36 o
   4   2   1        432.19        408.36        21.79 o
   5   2   1        264.56        255.67        18.92 o
   6   2   1         22.52          3.91         7.82 o
   7   2   1         17.70         11.90         8.46 o
  -8   3   1         10.97         19.16         9.90 o
  -7   3   1          5.25         14.01         8.89 o
  -6   3   1         91.35         98.97        13.81 o
  -5   3   1        355.16        368.75        22.37 o
  -4   3   1        939.12        925.18        20.05 o
  -3   3   1        741.04        748.53        16.80 o
  -2   3   1        113.55        113.29         4.56 o
  -1   3   1       4628.95       4425.98        44.85 o
   0   3   1       2481.40       2430.83        29.19 o
   1   3   1       1566.86       1512.96        23.83 o
   2   3   1        113.29        116.78         4.98 o
   3   3   1         17.38         21.94         7.14 o
   4   3   1        673.11        705.20        29.86 o
   5   3   1        151.57        127.07        14.69 o
   6   3   1        119.04        126.28        15.48 o
   7   3   1         48.28         46.88        12.10 o
  -8   4   1          2.62          9.53         8.52 o
  -7   4   1        140.42        161.31        18.38 o
  -6   4   1        131.38        134.87        15.67 o
  -5   4   1         21.25         27.41         9.70 o
  -4   4   1        235.26        259.93         9.98 o
  -3   4   1        961.96        986.63        40.03 o
  -2   4   1        382.24        394.19         7.56 o
  -1   4   1       1014.97        971.64        10.18 o
   0   4   1       1496.90       1510.93        15.15 o
   1   4   1        489.03        524.15         9.66 o
   2   4   1       2368.27       2479.52        37.84 o
   3   4   1         10.18         11.25         6.60 o
   4   4   1        548.65        534.47        25.74 o
   5   4   1        170.14        136.74        15.08 o
   6   4   1         58.66         47.16        10.68 o
   7   4   1          7.22         -7.69         9.23 o
  -7   5   1          1.91         11.44         8.81 o
  -6   5   1        228.57        229.91        19.92 o
  -5   5   1        169.43        151.88        15.88 o
  -4   5   1         89.56         95.82        12.19 o
  -3   5   1        182.93        193.71         8.82 o
  -2   5   1        228.08        220.94         4.87 o
  -1   5   1        544.28        543.37        10.20 o
   0   5   1       1990.86       2032.90        19.91 o
   1   5   1        442.23        466.39         9.16 o
   2   5   1        219.33        190.15         7.70 o
   3   5   1        292.46        311.72        17.21 o
   4   5   1        127.27        134.93        14.00 o
   5   5   1         90.51         95.37        13.29 o
   6   5   1        144.73        155.18        16.75 o
   7   5   1          4.60          7.81         8.07 o
  -7   6   1         49.20         58.70        13.32 o
  -6   6   1          5.46          3.85         8.33 o
  -5   6   1         88.03         74.28        12.21 o
  -4   6   1         54.30         56.08         6.13 o
  -3   6   1        198.42        179.78         5.45 o
  -2   6   1        885.84        959.10        15.10 o
  -1   6   1       1267.71       1223.48        12.64 o
   0   6   1       1195.04       1215.72        12.70 o
   1   6   1         84.63         77.56         3.38 o
   2   6   1        312.21        341.38        10.59 o
   3   6   1        135.39        135.49        11.59 o
   4   6   1         52.93         54.03         6.09 o
   5   6   1        221.19        219.52         9.59 o
   6   6   1         28.36         26.30         9.77 o
   7   6   1         15.16         21.34        10.10 o
  -7   7   1         29.48         26.86         9.86 o
  -6   7   1         62.48         54.02        11.47 o
  -5   7   1        270.77        235.68        11.62 o
  -4   7   1         93.40         94.35         7.45 o
  -3   7   1        185.29        170.93         5.59 o
  -2   7   1        129.41        132.93         4.02 o
  -1   7   1       1550.49       1560.67        35.75 o
   0   7   1        628.68        643.03         7.96 o
   1   7   1        668.47        652.46        10.68 o
   2   7   1        336.25        370.31         9.25 o
   3   7   1        303.18        291.26        17.63 o
   4   7   1         38.77         37.06         8.62 o
   5   7   1         46.17         43.17         8.40 o
   6   7   1        221.95        201.88        19.21 o
   7   7   1        102.34        106.19        16.61 o
  -7   8   1        136.36        124.65        16.97 o
  -6   8   1        183.28        181.85        18.84 o
  -5   8   1          0.93         -4.77         9.36 o
  -4   8   1         97.10        106.38        10.34 o
  -3   8   1        242.71        241.30         6.90 o
  -2   8   1        178.38        173.30         7.50 o
  -1   8   1       1438.20       1409.80        21.24 o
   0   8   1        480.13        509.48         7.51 o
   1   8   1        395.87        408.08         8.24 o
   2   8   1         13.68         14.76         2.65 o
   3   8   1         20.73         25.13         5.05 o
   4   8   1        263.86        274.13        11.50 o
   5   8   1        495.60        492.84        15.61 o
   6   8   1          3.92          6.24         7.44 o
   7   8   1        125.67        143.22        18.07 o
  -7   9   1         12.32          3.18         7.87 o
  -6   9   1         48.04         51.34        11.54 o
  -5   9   1         90.89         79.64        13.18 o
  -4   9   1        223.03        218.88         8.32 o
  -3   9   1        227.07        211.55         6.72 o
  -2   9   1        219.68        206.35         5.73 o
  -1   9   1        186.11        194.20         5.75 o
   0   9   1       1435.70       1451.49        16.57 o
   1   9   1        431.26        408.06         7.28 o
   2   9   1        366.09        378.72         8.76 o
   3   9   1        235.38        213.65        10.22 o
   4   9   1         58.19         53.97         6.31 o
   5   9   1         12.12          7.22         3.54 o
   6   9   1        337.69        357.98        25.82 o
   7   9   1         37.76         22.87         9.49 o
  -7  10   1         12.72         12.68        10.20 o
  -6  10   1         30.15         37.38        11.05 o
  -5  10   1         49.35         44.99         6.68 o
  -4  10   1        218.64        201.75         8.37 o
  -3  10   1         64.39         61.66         4.07 o
  -2  10   1        304.72        288.64         6.94 o
  -1  10   1        715.21        732.39        14.82 o
   0  10   1        478.69        478.06         7.57 o
   1  10   1        416.64        421.20         7.56 o
   2  10   1        308.97        315.77         8.15 o
   3  10   1        194.03        200.44        10.23 o
   4  10   1        180.71        156.24         9.50 o
   5  10   1        377.30        379.81        24.79 o
   6  10   1         40.14         47.60        11.29 o
   7  10   1          5.59         -0.59         8.42 o
  -7  11   1          3.72         17.49         9.98 o
  -6  11   1         42.08         53.92        12.28 o
  -5  11   1        129.96        136.10        10.33 o
  -4  11   1        122.03        114.19         6.92 o
  -3  11   1        632.06        630.05        12.61 o
  -2  11   1         98.11         92.26         4.40 o
  -1  11   1        138.33        136.49         7.28 o
   0  11   1        312.63        316.16        10.82 o
   1  11   1          9.14          7.74         1.95 o
   2  11   1        177.85        179.28         6.22 o
   3  11   1        437.20        401.96        14.92 o
   4  11   1        151.56        133.59         9.04 o
   5  11   1         87.10         85.15        12.92 o
   6  11   1         96.99        111.39        15.73 o
  -6  12   1         25.31         20.38        10.00 o
  -5  12   1         27.88         30.97         5.98 o
  -4  12   1         18.41         17.33         3.86 o
  -3  12   1        455.55        428.02        13.14 o
  -2  12   1        173.80        150.13         9.08 o
  -1  12   1        403.29        408.70        10.92 o
   0  12   1         41.51         43.00         3.11 o
   1  12   1         21.63         25.90         4.08 o
   2  12   1        167.49        159.65         5.96 o
   3  12   1         45.57         34.13         5.52 o
   4  12   1        286.52        297.79        13.57 o
   5  12   1        367.82        392.92        25.75 o
   6  12   1          0.30          8.33         8.47 o
  -6  13   1         15.01          9.82         8.77 o
  -5  13   1         63.01         54.60         7.48 o
  -4  13   1         70.31         83.23         8.33 o
  -3  13   1        226.94        211.13         9.39 o
  -2  13   1        126.21        127.31         8.75 o
  -1  13   1        120.65        123.04         6.17 o
   0  13   1        156.30        141.85         9.79 o
   1  13   1        206.87        200.82        10.61 o
   2  13   1        144.46        146.05         8.82 o
   3  13   1        364.65        336.21        43.28 o
   4  13   1         13.61         19.11         7.18 o
   5  13   1          7.85          1.52         6.89 o
   6  13   1        210.46        204.33        20.53 o
  -6  14   1         77.52         75.96        13.81 o
  -5  14   1          1.98          3.87         5.07 o
  -4  14   1         69.34         68.39         6.58 o
  -3  14   1        104.90         99.28         7.13 o
  -2  14   1        486.62        507.45        17.39 o
  -1  14   1        337.02        317.52        15.40 o
   0  14   1         49.43         48.47         8.32 o
   1  14   1         26.03         19.82         3.92 o
   2  14   1        331.54        329.08        11.74 o
   3  14   1         89.01         92.86         8.80 o
   4  14   1        135.41        143.33        10.03 o
   5  14   1        149.81        159.99        16.92 o
   6  14   1         33.14         31.66         9.95 o
  -6  15   1         71.66         69.39        13.42 o
  -5  15   1         18.23         15.73         5.94 o
  -4  15   1         14.70         13.08         4.68 o
  -3  15   1        179.69        168.85        10.88 o
  -2  15   1         68.83         62.41         5.86 o
  -1  15   1        178.03        179.64        35.00 o
   0  15   1        329.96        325.36        38.89 o
   1  15   1         67.48         62.30         8.81 o
   2  15   1         90.86         89.71         6.51 o
   3  15   1         62.29         64.26         7.13 o
   4  15   1         37.43         41.06         6.40 o
   5  15   1         55.04         41.17         9.40 o
  -5  16   1         75.68         66.52        14.02 o
  -4  16   1         11.76          9.85         4.00 o
  -3  16   1        114.88        115.79         7.81 o
  -2  16   1        117.99        131.73         7.94 o
  -1  16   1         93.33         91.95        16.28 o
   0  16   1        163.23        175.17        12.69 o
   1  16   1         39.47         34.50         7.39 o
   2  16   1         38.36         19.23         6.09 o
   3  16   1        104.25         98.00        13.06 o
   4  16   1         60.02         74.45        11.36 o
   5  16   1         87.21         93.88        13.63 o
  -5  17   1         43.98         45.26         7.65 o
  -4  17   1        196.68        186.84        12.94 o
  -3  17   1        139.15        130.27        11.15 o
  -2  17   1         64.38         58.33         8.48 o
  -1  17   1          8.28          9.02         6.16 o
   0  17   1         12.69         17.16         6.90 o
   1  17   1         87.02         85.50         9.56 o
   2  17   1        122.45        120.36        21.18 o
   3  17   1         43.24         36.97         9.73 o
   4  17   1          3.23          6.36         7.26 o
  -4  18   1         17.33          0.12         8.53 o
  -3  18   1         65.75         69.15         9.96 o
  -2  18   1        104.05        111.18        10.57 o
  -1  18   1         90.76        128.85        15.07 o
   0  18   1         10.91         23.34         7.32 o
   1  18   1          1.00         14.63         8.10 o
   2  18   1         31.52         23.63         6.54 o
   3  18   1         82.72        101.70        14.30 o
  -3  19   1        103.21         97.71        10.64 o
  -2  19   1          8.32         -1.42         7.69 o
  -1  19   1         88.25         90.59        10.45 o
   0  19   1        103.54         93.00        10.24 o
   1  19   1         38.66         42.07         8.16 o
   2  19   1         51.39         56.63        19.68 o
   3  19   1         62.18         69.97        12.95 o
  -3  20   1        118.50        121.13        15.92 o
  -2  20   1        100.72        131.19        12.49 o
  -1  20   1         56.24         63.45         9.63 o
   0  20   1         39.04         54.09        14.17 o
   1  20   1         14.74         18.04         8.11 o
   2  20   1         18.53         41.32        11.51 o
  -1  21   1         27.71         17.27         8.36 o
   0  21   1         31.58         49.95        13.30 o
   1  21   1         57.53         56.18        13.64 o
   0 -21   2         25.47         26.76        10.01 o
  -2 -20   2         83.44         99.98        14.68 o
  -1 -20   2         28.90         30.71         8.77 o
   0 -20   2         58.32         49.54        10.82 o
   1 -20   2         45.72         31.31        10.33 o
   2 -20   2        103.59         93.43        14.39 o
  -3 -19   2          7.53          0.44         6.54 o
  -2 -19   2         27.12         25.58         8.60 o
  -1 -19   2         24.96         33.42         9.96 o
   0 -19   2         39.42         75.88        13.23 o
   1 -19   2         94.61        130.85        15.86 o
   2 -19   2          2.60          9.89         8.23 o
   3 -19   2          8.36         23.91         9.94 o
  -4 -18   2         85.68         65.16        13.06 o
  -3 -18   2         17.65         13.80         7.69 o
  -2 -18   2         99.52         98.19        13.94 o
  -1 -18   2         78.28         88.41        13.30 o
   0 -18   2          8.97         13.92         7.99 o
   1 -18   2         39.83         49.05        10.75 o
   2 -18   2         35.18         36.80        10.13 o
   3 -18   2        105.04        103.18        15.16 o
   4 -18   2         92.61         98.74        15.39 o
  -5 -17   2         18.13          6.25         6.78 o
  -4 -17   2         66.10         60.17        12.53 o
  -3 -17   2         12.39         24.12         9.07 o
  -2 -17   2          6.62          8.51         8.07 o
  -1 -17   2        202.30        218.40        19.01 o
   0 -17   2          1.69          6.93         7.02 o
   1 -17   2         64.95         56.69        10.98 o
   2 -17   2          3.35          8.04         7.51 o
   3 -17   2          4.87          4.47         6.99 o
   4 -17   2         11.81         14.56         7.99 o
  -5 -16   2          1.44         -4.61         6.86 o
  -4 -16   2         16.35         21.39         9.20 o
  -3 -16   2        106.93        111.08        10.22 o
  -2 -16   2        185.23        167.42        10.36 o
  -1 -16   2         13.93         18.27         6.55 o
   0 -16   2         34.62         32.68         5.18 o
   1 -16   2        138.61        145.43         9.49 o
   2 -16   2        137.19        144.35         9.90 o
   3 -16   2        135.67        147.21        10.37 o
   4 -16   2         71.81         83.95        13.22 o
   5 -16   2         10.61         25.20        10.76 o
  -5 -15   2          5.41          8.37         8.56 o
  -4 -15   2         36.96         35.41         9.51 o
  -3 -15   2        114.37        118.44        15.40 o
  -2 -15   2         65.21         66.09         6.86 o
  -1 -15   2        128.13        146.77         9.09 o
   0 -15   2        105.64        111.65        11.91 o
   1 -15   2         30.17         24.93         4.81 o
   2 -15   2         13.17          9.31         3.77 o
   3 -15   2         25.68         27.54         5.51 o
   4 -15   2         37.79         27.66         7.45 o
   5 -15   2         45.97         35.91         6.79 o
  -6 -14   2          7.26         13.26         8.71 o
  -5 -14   2          3.13          9.80         8.04 o
  -4 -14   2        179.49        180.09        17.61 o
  -3 -14   2         34.82         36.81         7.83 o
  -2 -14   2        352.69        341.17        14.03 o
  -1 -14   2          1.21          4.60         3.66 o
   0 -14   2          0.68         -0.88         3.32 o
   1 -14   2        134.87        142.65         8.77 o
   2 -14   2        149.03        153.76         9.64 o
   3 -14   2         36.44         49.04         6.44 o
   4 -14   2        169.71        165.30        11.44 o
   5 -14   2          0.39          2.00         5.02 o
  -6 -13   2         19.26         40.38        11.54 o
  -5 -13   2         56.90         69.92        12.74 o
  -4 -13   2        421.20        413.24        26.15 o
  -3 -13   2          3.95          4.91         7.68 o
  -2 -13   2        213.60        210.22        10.65 o
  -1 -13   2        530.97        548.68        16.85 o
   0 -13   2         54.98         59.22         6.32 o
   1 -13   2        339.36        326.12        12.81 o
   2 -13   2        243.09        240.20        11.50 o
   3 -13   2         93.25         97.70         8.30 o
   4 -13   2         12.36         13.47         4.97 o
   5 -13   2         48.25         57.93        13.59 o
   6 -13   2         26.66         18.88         7.76 o
  -6 -12   2         23.21         45.80        10.91 o
  -5 -12   2         47.32         52.29        11.26 o
  -4 -12   2         97.38         95.69        12.99 o
  -3 -12   2       1029.18       1085.57        42.05 o
  -2 -12   2       1058.14       1014.74        26.13 o
  -1 -12   2         34.15         34.66         3.54 o
   0 -12   2         56.24         59.41         5.57 o
   1 -12   2        112.19        103.54         4.75 o
   2 -12   2          5.03          5.24         3.91 o
   3 -12   2        411.54        406.97        15.89 o
   4 -12   2        197.45        195.82         9.17 o
   5 -12   2          7.78          9.02         3.79 o
   6 -12   2          3.39          0.73         5.00 o
  -7 -11   2         19.10         30.11        11.15 o
  -6 -11   2         46.82         45.22        10.89 o
  -5 -11   2         13.97         21.26         9.33 o
  -4 -11   2        812.99        770.92        34.76 o
  -3 -11   2         63.87         65.39        10.80 o
  -2 -11   2         58.32         58.88         5.87 o
  -1 -11   2        987.21       1006.33        24.53 o
   0 -11   2         54.86         51.81         4.98 o
   1 -11   2          2.91          1.96         1.60 o
   2 -11   2        105.49        108.97         5.58 o
   3 -11   2        103.66         96.44         7.99 o
   4 -11   2         35.50         35.79         4.46 o
   5 -11   2        241.50        235.27        10.75 o
   6 -11   2         75.51         73.93         6.92 o
  -7 -10   2          4.50          3.03         7.71 o
  -6 -10   2          3.23         -0.42         6.78 o
  -5 -10   2         62.15         79.36         7.03 o
  -4 -10   2        290.95        287.51        22.55 o
  -3 -10   2        482.70        450.84        21.23 o
  -2 -10   2        951.16        941.31        22.41 o
  -1 -10   2        486.82        521.37        11.57 o
   0 -10   2         44.65         50.94         4.62 o
   1 -10   2         10.72         13.18         3.55 o
   2 -10   2        144.35        131.43         8.03 o
   3 -10   2        230.06        225.40         8.88 o
   4 -10   2        238.25        238.06         9.93 o
   5 -10   2         33.54         34.28         5.09 o
   6 -10   2         62.45         84.00         9.00 o
   7 -10   2         16.83         31.59        10.37 o
  -7  -9   2         25.89         24.81         9.03 o
  -6  -9   2         72.62         73.90         7.63 o
  -5  -9   2         80.85         79.74         7.16 o
  -4  -9   2        415.66        421.65        14.07 o
  -3  -9   2          1.04         -2.43         2.36 o
  -2  -9   2        570.82        591.81        28.24 o
  -1  -9   2       1047.89       1035.54        17.65 o
   0  -9   2        213.25        176.55        12.70 o
   1  -9   2        202.82        204.54         6.52 o
   2  -9   2        247.65        227.02         9.87 o
   3  -9   2         45.33         50.55         4.86 o
   4  -9   2         54.53         62.92        13.13 o
   5  -9   2         42.21         53.32        12.51 o
   6  -9   2         70.59         85.29         9.06 o
   7  -9   2         27.39         26.66         7.98 o
  -7  -8   2         41.85         49.02         7.49 o
  -6  -8   2         25.94         24.75         5.57 o
  -5  -8   2         41.94         43.09         5.93 o
  -4  -8   2         56.49         62.64        11.18 o
  -3  -8   2        184.89        171.59         6.19 o
  -2  -8   2        303.55        272.53        15.08 o
  -1  -8   2         69.42         75.62         2.93 o
   0  -8   2         57.93         59.93         2.30 o
   1  -8   2        337.60        353.23         8.55 o
   2  -8   2         91.97         95.44         6.60 o
   3  -8   2         60.49         58.44         7.62 o
   4  -8   2        289.95        262.65        12.85 o
   5  -8   2         13.15         15.05         5.61 o
   6  -8   2         39.36         36.62         6.79 o
   7  -8   2         55.92         54.55         8.19 o
  -7  -7   2         64.33         72.06        16.85 o
  -6  -7   2         87.13         81.37         8.32 o
  -5  -7   2         64.02         65.55         7.03 o
  -4  -7   2        794.91        773.46        43.83 o
  -3  -7   2         41.04         36.29         4.82 o
  -2  -7   2        116.95        131.31         6.93 o
  -1  -7   2        987.57       1018.90        12.85 o
   0  -7   2        145.22        146.19         3.55 o
   1  -7   2       1229.17       1226.14        20.52 o
   2  -7   2         54.43         55.36         5.26 o
   3  -7   2        106.36        104.04         7.83 o
   4  -7   2        121.39        114.39         9.01 o
   5  -7   2        369.81        363.32        16.07 o
   6  -7   2         36.64         32.07         6.48 o
   7  -7   2        123.02        148.71        12.25 o
  -8  -6   2         89.56         81.12        13.30 o
  -7  -6   2         11.71          8.98         6.16 o
  -6  -6   2         41.06         31.75         7.91 o
  -5  -6   2         32.34         33.29         5.69 o
  -4  -6   2        204.42        211.56        10.14 o
  -3  -6   2        464.74        458.55        10.24 o
  -2  -6   2        382.66        359.65         8.87 o
  -1  -6   2        262.71        284.39         7.51 o
   0  -6   2        250.54        270.02         4.93 o
   1  -6   2        141.54        140.70         4.95 o
   2  -6   2        285.70        272.05        10.52 o
   3  -6   2        460.35        436.20        26.88 o
   4  -6   2         21.70         16.51         4.42 o
   5  -6   2        167.41        177.56        11.27 o
   6  -6   2         82.54         93.46         9.14 o
   7  -6   2        139.57        153.68        14.20 o
  -8  -5   2         16.42         11.21         7.82 o
  -7  -5   2         52.46         37.07         9.32 o
  -6  -5   2        211.56        234.27        17.80 o
  -5  -5   2         24.51         33.87         7.64 o
  -4  -5   2        108.85         98.63         7.23 o
  -3  -5   2        335.36        347.91         8.47 o
  -2  -5   2        707.36        734.92        13.90 o
  -1  -5   2        531.45        523.56         8.96 o
   0  -5   2       1279.16       1219.93        23.88 o
   1  -5   2        120.50        121.57         9.54 o
   2  -5   2        200.84        198.37         9.00 o
   3  -5   2        390.56        421.63        14.73 o
   4  -5   2        308.40        287.01        13.04 o
   5  -5   2        806.96        781.43        41.79 o
   6  -5   2          5.95          9.38         5.46 o
   7  -5   2          3.91         15.51         9.27 o
  -8  -4   2         72.22         78.43        13.55 o
  -7  -4   2          3.76          3.26         7.50 o
  -6  -4   2        164.19        170.87        15.90 o
  -5  -4   2         22.98         19.08         4.85 o
  -4  -4   2         65.08         60.67         7.88 o
  -3  -4   2         21.44         27.10         2.67 o
  -2  -4   2        896.75        923.93        13.50 o
  -1  -4   2        807.39        840.29        13.97 o
   0  -4   2        251.14        253.00         6.12 o
   1  -4   2         59.95         54.67         3.73 o
   2  -4   2        600.90        600.95        24.26 o
   3  -4   2        295.79        297.76         9.82 o
   4  -4   2        514.43        530.74        17.62 o
   5  -4   2         77.52         70.68        13.34 o
   6  -4   2         52.64         51.93         7.56 o
   7  -4   2         51.05         53.77        11.38 o
  -8  -3   2         51.87         47.10        11.03 o
  -7  -3   2        251.40        227.97        19.71 o
  -6  -3   2          4.91          3.84         7.02 o
  -5  -3   2         77.79         88.92         5.78 o
  -4  -3   2        416.04        397.50        54.36 o
  -3  -3   2         27.76         24.04         3.34 o
  -2  -3   2         29.62         35.16         3.54 o
  -1  -3   2        890.65        864.26        14.09 o
   0  -3   2        163.03        166.14         4.97 o
   1  -3   2        663.39        626.61        10.64 o
   2  -3   2       1056.03       1090.36        18.99 o
   3  -3   2         17.28          6.78         3.51 o
   4  -3   2        398.16        383.11        14.84 o
   5  -3   2        639.17        615.81        20.45 o
   6  -3   2         63.13         78.27        12.54 o
   7  -3   2        103.90        103.20        15.31 o
  -8  -2   2         20.54         12.05         8.43 o
  -7  -2   2         17.33         23.88         9.28 o
  -6  -2   2         47.22         51.89        10.31 o
  -5  -2   2        268.64        266.79        17.84 o
  -4  -2   2         73.50         71.81         6.08 o
  -3  -2   2        263.34        246.72        14.32 o
  -2  -2   2        215.59        207.45         6.69 o
  -1  -2   2        474.41        445.13         9.01 o
   0  -2   2        496.94        490.84        10.98 o
   1  -2   2         51.88         46.39         2.51 o
   2  -2   2         94.14        115.19         5.26 o
   3  -2   2        263.38        240.94        10.73 o
   4  -2   2        256.09        240.99        11.85 o
   5  -2   2        274.35        300.26        20.68 o
   6  -2   2        154.64        150.79        16.52 o
   7  -2   2          7.69         10.91         7.43 o
  -8  -1   2         12.22         11.83         9.13 o
  -7  -1   2         12.11         15.28         8.18 o
  -6  -1   2        481.65        457.16        26.15 o
  -5  -1   2        405.32        430.34        22.99 o
  -4  -1   2        286.86        271.65        16.59 o
  -3  -1   2         69.62         71.30         8.86 o
  -2  -1   2        438.08        440.24        12.21 o
  -1  -1   2        261.82        230.10         4.94 o
   0  -1   2       3044.04       2925.20        27.52 o
   1  -1   2       3670.42       3650.83        31.84 o
   2  -1   2        796.21        839.70        10.91 o
   3  -1   2        305.83        320.08        12.08 o
   4  -1   2         90.06        102.49        11.94 o
   5  -1   2        747.96        731.55        33.09 o
   6  -1   2         18.71         27.56         9.83 o
   7  -1   2        109.56         98.90        15.01 o
  -8   0   2        251.36        258.83        23.44 o
  -7   0   2         40.95         56.03        11.88 o
  -6   0   2        113.35        134.72        14.96 o
  -5   0   2         10.54         16.96         7.93 o
  -4   0   2        493.72        457.11        35.35 o
  -3   0   2         23.45         32.34         7.54 o
  -2   0   2          1.00          2.82         3.96 o
  -1   0   2       2054.13       1912.66        25.04 o
   0   0   2       1846.95       1906.01        18.92 o
   1   0   2          5.45          3.03         1.80 o
   2   0   2       1382.05       1360.35        18.67 o
   3   0   2        331.58        361.41        18.78 o
   4   0   2          0.38         -1.08         6.58 o
   5   0   2          0.21         -3.64         7.39 o
   6   0   2        111.49        107.13        14.03 o
   7   0   2         72.30         68.94        13.48 o
  -8   1   2         12.14         28.69        11.18 o
  -7   1   2         11.89          2.98         8.53 o
  -6   1   2        486.19        469.71        27.26 o
  -5   1   2        411.99        405.31        23.38 o
  -4   1   2        279.23        283.02         8.35 o
  -3   1   2         69.64         71.40         9.57 o
  -2   1   2        432.72        426.74        12.06 o
  -1   1   2        264.98        239.12         5.05 o
   0   1   2       3048.04       2919.94        30.66 o
   1   1   2       3678.82       3649.17        42.30 o
   2   1   2        789.96        867.89        18.14 o
   3   1   2        303.48        333.31        17.78 o
   4   1   2         86.95         96.44        12.06 o
   5   1   2        745.09        699.31        32.93 o
   6   1   2         17.46         20.19         9.22 o
   7   1   2        112.01        121.32        16.63 o
  -8   2   2         21.53         58.73        13.80 o
  -7   2   2         18.77         17.17         9.30 o
  -6   2   2         46.94         58.68        11.92 o
  -5   2   2        270.30        250.11        18.59 o
  -4   2   2         74.30         77.09         9.66 o
  -3   2   2        268.59        272.81         9.13 o
  -2   2   2        204.64        205.74         8.20 o
  -1   2   2        482.74        456.92         9.09 o
   0   2   2        496.87        505.98         9.76 o
   1   2   2         49.52         44.39         3.24 o
   2   2   2         92.65        121.35         5.42 o
   3   2   2        262.24        267.34        16.12 o
   4   2   2        253.74        264.10        18.41 o
   5   2   2        276.45        265.00        20.46 o
   6   2   2        153.86        137.72        16.13 o
   7   2   2          7.31         17.88         9.46 o
  -8   3   2         52.05         44.99        11.23 o
  -7   3   2        252.87        232.35        21.30 o
  -6   3   2          3.76          7.59         7.96 o
  -5   3   2         77.74         81.45         5.44 o
  -4   3   2        415.87        415.93        12.44 o
  -3   3   2         28.02         29.19         6.76 o
  -2   3   2         29.72         32.10         4.37 o
  -1   3   2        882.57        866.92        14.07 o
   0   3   2        166.03        167.93         6.77 o
   1   3   2        656.06        648.73        12.04 o
   2   3   2       1060.38       1128.20        23.54 o
   3   3   2         16.69         17.38         7.59 o
   4   3   2        388.87        380.10        21.87 o
   5   3   2        640.66        622.91        31.44 o
   6   3   2         65.84         89.12        13.27 o
   7   3   2        102.97        106.32        15.25 o
  -8   4   2         72.10         87.72        15.69 o
  -7   4   2          3.03          4.96         7.81 o
  -6   4   2        165.63        161.45        16.75 o
  -5   4   2         22.12         21.62         5.56 o
  -4   4   2         67.26         62.11         6.95 o
  -3   4   2         24.91         36.41         5.40 o
  -2   4   2        918.94        960.36        15.89 o
  -1   4   2        819.15        849.13        18.43 o
   0   4   2        251.49        266.36         7.19 o
   1   4   2         63.80         69.82         3.87 o
   2   4   2        584.60        646.01        23.58 o
   3   4   2        301.09        333.56        18.10 o
   4   4   2        523.00        526.06        26.20 o
   5   4   2         78.34         73.38        12.12 o
   6   4   2         54.26         45.59        11.16 o
   7   4   2         53.35         69.47        13.98 o
  -7   5   2         51.19         47.75        12.59 o
  -6   5   2        211.51        225.50        19.61 o
  -5   5   2         25.49         26.10         4.74 o
  -4   5   2        109.06        107.50         8.96 o
  -3   5   2        337.51        339.66        11.93 o
  -2   5   2        715.89        759.10        11.87 o
  -1   5   2        525.45        522.35        13.16 o
   0   5   2       1276.07       1225.55        25.19 o
   1   5   2        116.90        113.51        11.32 o
   2   5   2        198.77        210.68        13.13 o
   3   5   2        388.81        459.02        22.21 o
   4   5   2        305.88        323.58        20.57 o
   5   5   2        812.38        796.63        36.45 o
   6   5   2          5.58          5.59         7.58 o
   7   5   2          3.74         24.45        11.71 o
  -7   6   2         10.44         11.20         8.96 o
  -6   6   2         40.46         39.06        10.72 o
  -5   6   2         31.89         32.00         6.98 o
  -4   6   2        200.77        197.67        12.71 o
  -3   6   2        475.05        468.23        14.60 o
  -2   6   2        374.68        368.10         7.70 o
  -1   6   2        266.91        293.56         6.27 o
   0   6   2        250.48        278.62        16.22 o
   1   6   2        138.07        138.49         6.27 o
   2   6   2        281.39        282.77        14.94 o
   3   6   2        471.36        468.30        22.30 o
   4   6   2         19.78         18.85         8.31 o
   5   6   2        169.56        185.08        17.15 o
   6   6   2         84.18         95.52        14.46 o
   7   6   2        140.23        138.29        18.25 o
  -7   7   2         65.80         69.89        13.40 o
  -6   7   2         82.17         85.74        14.04 o
  -5   7   2         62.48         57.95         6.44 o
  -4   7   2        786.25        736.68        27.42 o
  -3   7   2         40.64         42.05         5.65 o
  -2   7   2        114.04        125.61         4.49 o
  -1   7   2        983.51        995.88        13.87 o
   0   7   2        135.21        135.50         3.97 o
   1   7   2       1209.81       1206.32        24.24 o
   2   7   2         53.12         57.70         7.94 o
   3   7   2        105.82        107.04        11.80 o
   4   7   2        118.28        119.94        13.70 o
   5   7   2        373.65        342.57        23.65 o
   6   7   2         35.54         34.11        10.25 o
   7   7   2        122.05        123.31        17.33 o
  -7   8   2         40.61         41.31        12.03 o
  -6   8   2         26.91         19.14         9.49 o
  -5   8   2         42.30         39.40         6.17 o
  -4   8   2         52.87         58.06         8.68 o
  -3   8   2        187.06        170.62         9.28 o
  -2   8   2        303.93        298.47         7.02 o
  -1   8   2         65.72         68.97         3.89 o
   0   8   2         58.06         65.77         2.89 o
   1   8   2        341.81        367.30         8.85 o
   2   8   2         85.63         96.48         9.23 o
   3   8   2         61.92         67.80         9.24 o
   4   8   2        294.66        285.67        19.69 o
   5   8   2         13.55         20.43        10.01 o
   6   8   2         40.72         26.69        10.01 o
   7   8   2         58.69         73.11        13.90 o
  -7   9   2         24.71         30.44        11.34 o
  -6   9   2         71.73         72.35        13.19 o
  -5   9   2         77.65         72.17         7.53 o
  -4   9   2        414.72        390.59        15.84 o
  -3   9   2          0.96          0.35         4.89 o
  -2   9   2        577.77        559.37        10.18 o
  -1   9   2       1035.30       1054.04        18.00 o
   0   9   2        207.24        197.16         4.85 o
   1   9   2        193.83        202.06         7.54 o
   2   9   2        247.35        243.23        14.20 o
   3   9   2         45.65         45.24         8.39 o
   4   9   2         51.82         57.56        19.71 o
   5   9   2         42.23         46.38         9.62 o
   6   9   2         73.54         88.74        14.64 o
   7   9   2         27.72         23.85        10.63 o
  -7  10   2          4.27         -4.37         8.77 o
  -6  10   2          3.46          1.99         6.97 o
  -5  10   2         62.33         58.39         7.20 o
  -4  10   2        291.48        284.08        22.58 o
  -3  10   2        479.21        454.42        11.72 o
  -2  10   2        949.77        940.60        14.35 o
  -1  10   2        493.60        523.80        11.77 o
   0  10   2         44.74         48.63         2.51 o
   1  10   2         11.53         13.76         3.84 o
   2  10   2        145.31        146.00         8.70 o
   3  10   2        239.58        253.88        11.94 o
   4  10   2        235.11        234.30        19.95 o
   5  10   2         34.49         36.22         9.85 o
   6  10   2         63.55         72.53        13.70 o
  -7  11   2         19.40         44.23        12.96 o
  -6  11   2         45.57         41.48        11.48 o
  -5  11   2         13.85         14.05         5.63 o
  -4  11   2        809.19        769.23        23.68 o
  -3  11   2         64.91         51.72         6.39 o
  -2  11   2         58.95         51.37         3.24 o
  -1  11   2        984.47        987.74        18.11 o
   0  11   2         55.80         50.02         2.96 o
   1  11   2          2.81          7.28         4.20 o
   2  11   2        105.12        103.42         7.76 o
   3  11   2        103.45        109.68         8.60 o
   4  11   2         35.75         34.29         5.92 o
   5  11   2        242.93        264.73        21.27 o
   6  11   2         70.90         82.24        14.01 o
  -6  12   2         23.76         22.89         8.93 o
  -5  12   2         47.25         42.20         7.06 o
  -4  12   2         92.98        104.06        13.54 o
  -3  12   2       1041.57       1054.72        28.89 o
  -2  12   2       1061.94        998.07        24.89 o
  -1  12   2         31.95         36.16         5.33 o
   0  12   2         56.20         51.61         2.34 o
   1  12   2        111.90        110.75         5.38 o
   2  12   2          4.25          3.52         3.39 o
   3  12   2        418.29        396.87        29.50 o
   4  12   2        197.80        199.68        11.65 o
   5  12   2          7.67          7.60         7.38 o
   6  12   2          3.61          8.75         8.36 o
  -6  13   2         17.47         29.59         9.83 o
  -5  13   2         57.07         62.26         8.40 o
  -4  13   2        424.12        436.81        18.22 o
  -3  13   2          3.84         -0.12         7.99 o
  -2  13   2        217.32        224.19        11.84 o
  -1  13   2        530.21        538.55        16.62 o
   0  13   2         50.66         49.75         5.46 o
   1  13   2        330.04        345.33         9.50 o
   2  13   2        246.91        255.73         9.04 o
   3  13   2         92.49         94.67         8.16 o
   4  13   2         11.51         17.48         7.40 o
   5  13   2         46.72         67.29        12.41 o
   6  13   2         26.79         35.86        11.12 o
  -6  14   2          7.47         11.91         8.64 o
  -5  14   2          3.15          2.43         5.97 o
  -4  14   2        179.27        180.42        12.21 o
  -3  14   2         35.87         45.87        11.31 o
  -2  14   2        357.45        337.19        19.68 o
  -1  14   2          1.66          2.09         4.24 o
   0  14   2          0.69         -1.50         5.39 o
   1  14   2        132.19        148.29        13.38 o
   2  14   2        147.72        168.00         8.31 o
   3  14   2         40.27         49.57        15.66 o
   4  14   2        171.63        181.52        11.57 o
   5  14   2          0.47         12.28         8.07 o
  -5  15   2          4.42          4.83         6.05 o
  -4  15   2         36.95         30.90         6.91 o
  -3  15   2        114.41        110.90         9.70 o
  -2  15   2         66.94         83.58        13.67 o
  -1  15   2        124.99        116.14        15.48 o
   0  15   2        106.75        100.90        14.05 o
   1  15   2         33.12         26.99         9.76 o
   2  15   2         14.02         15.86         7.96 o
   3  15   2         26.20         33.35         9.74 o
   4  15   2         38.53         26.72         7.92 o
   5  15   2         42.79         32.07         9.42 o
  -5  16   2          1.56         -2.37         6.06 o
  -4  16   2         15.60         23.89         6.48 o
  -3  16   2        110.48        121.93        25.76 o
  -2  16   2        185.89        209.34        20.25 o
  -1  16   2         15.06         15.47        10.58 o
   0  16   2         34.50         27.78        10.60 o
   1  16   2        140.20        144.47        16.24 o
   2  16   2        139.09        121.17        15.71 o
   3  16   2        140.28        127.43        15.09 o
   4  16   2         69.37         40.72        10.08 o
  -5  17   2         19.46         11.66         5.49 o
  -4  17   2         66.17         64.29        19.39 o
  -3  17   2         12.06         16.88         6.21 o
  -2  17   2          7.04         15.89        10.09 o
  -1  17   2        202.60        206.49        20.33 o
   0  17   2          2.35          2.84         9.42 o
   1  17   2         62.24         50.86        11.71 o
   2  17   2          3.76        -11.97         8.71 o
   3  17   2          4.97         -1.44         7.54 o
   4  17   2         12.33         18.66         8.22 o
  -4  18   2         84.31         73.08        14.08 o
  -3  18   2         18.33         31.51        11.21 o
  -2  18   2        101.12        100.60        15.08 o
  -1  18   2         76.24         69.33        14.27 o
   0  18   2          9.00         28.01        11.25 o
   1  18   2         39.64         56.30        12.80 o
   2  18   2         36.31         37.45        11.19 o
   3  18   2        104.71        143.31        17.04 o
  -3  19   2          7.30          3.09         7.48 o
  -2  19   2         28.33         18.87        10.57 o
  -1  19   2         24.01         34.69        11.02 o
   0  19   2         39.46         58.99        13.21 o
   1  19   2         92.46        105.65        15.98 o
   2  19   2          2.85         -4.35         8.57 o
   3  19   2          8.64         30.54        10.52 o
  -2  20   2         83.28        100.70        16.81 o
  -1  20   2         27.76         45.75        11.69 o
   0  20   2         58.40         81.50        14.98 o
   1  20   2         46.28         63.79        13.97 o
   2  20   2        102.02        109.01        16.55 o
  -2 -20   3         58.24         28.18        10.18 o
  -1 -20   3          3.45          5.88         7.93 o
   0 -20   3         19.46          9.78         8.27 o
   1 -20   3          4.08         18.45        10.23 o
  -3 -19   3         42.43         53.76        12.98 o
  -2 -19   3        146.80        149.60        17.71 o
  -1 -19   3         31.79         37.28        10.05 o
   0 -19   3         28.26         36.88        10.46 o
   1 -19   3          5.75         -1.22         7.09 o
   2 -19   3         30.87         12.13         8.57 o
  -4 -18   3          0.39         24.44        10.55 o
  -3 -18   3         52.22         57.39        12.25 o
  -2 -18   3         48.52         55.89        12.67 o
  -1 -18   3          3.96          7.79         7.90 o
   0 -18   3         35.50         27.55         9.09 o
   1 -18   3         41.61         28.01        10.10 o
   2 -18   3         86.89        103.22        15.07 o
   3 -18   3         36.40         45.99        11.39 o
  -4 -17   3         28.38         39.72        10.99 o
  -3 -17   3        107.52         88.62        14.18 o
  -2 -17   3        322.62        276.66        22.67 o
  -1 -17   3         36.72         26.88         9.27 o
   0 -17   3          1.34         10.93         7.76 o
   1 -17   3         23.27         22.10         9.45 o
   2 -17   3         21.73         21.21         8.85 o
   3 -17   3        101.58        107.47        16.03 o
   4 -17   3         97.77         93.31        15.53 o
  -5 -16   3         67.54         66.31        13.40 o
  -4 -16   3         46.99         48.79        12.15 o
  -3 -16   3        118.03        103.64        14.89 o
  -2 -16   3         81.24         71.82        12.82 o
  -1 -16   3         85.10         78.67        12.51 o
   0 -16   3        173.79        190.79        18.31 o
   1 -16   3          2.30         -7.35         8.25 o
   2 -16   3        130.95        141.27        16.76 o
   3 -16   3         28.98         14.71         8.96 o
   4 -16   3         18.52          4.45         8.12 o
  -5 -15   3         27.49          7.54         8.21 o
  -4 -15   3         76.85         76.24        13.38 o
  -3 -15   3         78.05         88.30        13.78 o
  -2 -15   3        106.17        106.54        13.86 o
  -1 -15   3         62.48         51.44        10.99 o
   0 -15   3        197.67        183.92        17.38 o
   1 -15   3         20.29         31.66         9.81 o
   2 -15   3         69.10         79.95        12.86 o
   3 -15   3        117.60        138.85        17.09 o
   4 -15   3        108.69        119.54        16.67 o
  -5 -14   3         91.46         95.26        15.00 o
  -4 -14   3         72.73         77.11        12.79 o
  -3 -14   3        114.38        103.38        13.83 o
  -2 -14   3         22.84         29.76         5.51 o
  -1 -14   3        111.98        114.50         7.19 o
   0 -14   3         33.03         37.72         4.58 o
   1 -14   3        330.65        317.82        12.39 o
   2 -14   3        205.25        208.62        10.60 o
   3 -14   3          7.50          4.54         7.48 o
   4 -14   3        110.42        117.66        15.92 o
   5 -14   3         15.76         23.89        10.32 o
  -6 -13   3          0.03         17.84        10.02 o
  -5 -13   3         72.77         77.26        13.26 o
  -4 -13   3         47.81         34.86        10.56 o
  -3 -13   3         59.62         73.35        11.88 o
  -2 -13   3        108.78        114.96         7.68 o
  -1 -13   3        275.29        268.30        10.49 o
   0 -13   3         11.76         13.63         6.58 o
   1 -13   3         28.60         28.50         4.36 o
   2 -13   3         14.08         12.64         3.92 o
   3 -13   3        112.41        113.88        13.98 o
   4 -13   3         14.67         11.82         4.88 o
   5 -13   3         56.80         71.22        15.05 o
  -6 -12   3          5.26         16.92         7.88 o
  -5 -12   3        110.34        112.75        15.50 o
  -4 -12   3        138.22        147.91        16.00 o
  -3 -12   3        343.48        340.14        22.91 o
  -2 -12   3         17.16          9.54         7.81 o
  -1 -12   3         12.35         23.43         3.83 o
   0 -12   3        196.86        194.53         8.22 o
   1 -12   3          3.91          5.12         2.02 o
   2 -12   3         41.62         45.71         5.29 o
   3 -12   3        320.12        296.03        15.53 o
   4 -12   3        129.94        133.63        10.03 o
   5 -12   3          9.09         14.67         3.93 o
   6 -12   3         79.37         79.36        13.49 o
  -6 -11   3         71.67         70.68        13.48 o
  -5 -11   3         40.47         42.11        11.10 o
  -4 -11   3         66.13         70.21        11.54 o
  -3 -11   3        117.99        110.40        13.33 o
  -2 -11   3        413.99        394.23        23.28 o
  -1 -11   3         22.26         24.34         2.08 o
   0 -11   3        219.05        202.40         4.62 o
   1 -11   3         16.14         14.57         2.14 o
   2 -11   3         65.01         72.94         6.24 o
   3 -11   3         61.70         62.70         6.41 o
   4 -11   3        195.03        190.66         9.20 o
   5 -11   3         91.85         89.39         6.46 o
   6 -11   3         60.72         63.68         6.68 o
  -7 -10   3          2.15         -0.70         7.57 o
  -6 -10   3         25.51         26.19         9.69 o
  -5 -10   3         79.57         78.64        13.12 o
  -4 -10   3        167.59        171.68         8.55 o
  -3 -10   3        567.20        537.44        13.56 o
  -2 -10   3        175.02        144.81        13.71 o
  -1 -10   3         74.23         64.91         5.72 o
   0 -10   3         90.14         87.93         3.59 o
   1 -10   3        122.11        110.40         4.86 o
   2 -10   3        432.82        408.88        13.69 o
   3 -10   3         86.68         72.59         6.82 o
   4 -10   3          9.04          5.34         3.45 o
   5 -10   3         56.96         48.12         6.33 o
   6 -10   3         24.99         30.97         7.43 o
  -7  -9   3        114.50        140.49        18.00 o
  -6  -9   3         23.71         18.99         8.63 o
  -5  -9   3        316.79        307.49        23.41 o
  -4  -9   3        127.51        128.04         7.81 o
  -3  -9   3         45.10         50.85         4.52 o
  -2  -9   3        220.82        211.36         5.77 o
  -1  -9   3        547.92        510.15        17.03 o
   0  -9   3         53.18         49.80         2.32 o
   1  -9   3        126.17        135.15         5.23 o
   2  -9   3        231.96        221.46         9.60 o
   3  -9   3        140.35        127.23         7.08 o
   4  -9   3         93.43         77.98         8.03 o
   5  -9   3        158.50        155.52         9.59 o
   6  -9   3         71.06         74.71        10.41 o
  -7  -8   3         82.11         77.69        13.64 o
  -6  -8   3         22.82         30.21         8.02 o
  -5  -8   3        372.93        353.09        22.02 o
  -4  -8   3        193.59        199.80        12.51 o
  -3  -8   3        239.27        254.68         9.71 o
  -2  -8   3         60.43         67.76         7.05 o
  -1  -8   3         45.78         45.56         2.84 o
   0  -8   3        156.78        137.24         9.67 o
   1  -8   3       1062.65       1051.53        17.41 o
   2  -8   3         80.91         77.48         6.02 o
   3  -8   3         60.39         56.81         6.67 o
   4  -8   3         31.73         27.19         4.91 o
   5  -8   3         15.97         22.52         6.08 o
   6  -8   3        111.21        107.03        12.09 o
   7  -8   3        172.54        190.45        14.71 o
  -7  -7   3         31.27         41.49         7.08 o
  -6  -7   3         33.92         34.97         6.09 o
  -5  -7   3        144.44        150.62        12.75 o
  -4  -7   3         27.93         24.38         4.17 o
  -3  -7   3         62.67         66.88         4.60 o
  -2  -7   3        356.86        378.32        12.12 o
  -1  -7   3        418.85        457.40         9.53 o
   0  -7   3        337.40        363.89        14.29 o
   1  -7   3        113.32        111.42         4.43 o
   2  -7   3        345.99        333.01        19.40 o
   3  -7   3         60.30         56.65         6.59 o
   4  -7   3        318.20        311.25        12.95 o
   5  -7   3         67.69         57.65         7.57 o
   6  -7   3        176.23        172.84        12.59 o
   7  -7   3         16.50         26.71         7.41 o
  -7  -6   3         16.46         20.81         6.38 o
  -6  -6   3         43.76         52.58         9.51 o
  -5  -6   3        412.84        398.95        15.79 o
  -4  -6   3        251.14        251.05         9.11 o
  -3  -6   3        142.37        155.69         6.49 o
  -2  -6   3        209.79        216.59         9.01 o
  -1  -6   3        493.59        523.68        10.51 o
   0  -6   3        509.85        497.44        15.30 o
   1  -6   3        285.17        288.43        12.10 o
   2  -6   3        716.96        691.59        24.35 o
   3  -6   3         18.60         12.17         4.07 o
   4  -6   3        122.33        117.66         8.05 o
   5  -6   3         31.29         33.31         6.87 o
   6  -6   3         80.64         88.78        13.53 o
   7  -6   3         42.73         57.99        11.86 o
  -8  -5   3         36.19         39.57         9.72 o
  -7  -5   3         11.89         17.96         5.97 o
  -6  -5   3         28.21         27.37         6.02 o
  -5  -5   3        123.59        117.85         9.01 o
  -4  -5   3        304.44        311.65        14.13 o
  -3  -5   3         97.69         89.85         5.05 o
  -2  -5   3        831.99        830.59        20.70 o
  -1  -5   3         97.21        107.27         4.53 o
   0  -5   3        328.38        311.38         7.99 o
   1  -5   3        186.73        194.35         8.01 o
   2  -5   3        437.63        460.18        28.84 o
   3  -5   3         53.34         51.28         5.36 o
   4  -5   3        632.47        580.52        16.40 o
   5  -5   3        199.95        194.10        12.31 o
   6  -5   3         71.07         63.56        21.24 o
   7  -5   3          5.01         24.76         8.96 o
  -8  -4   3         15.75         12.77         7.94 o
  -7  -4   3         44.07         66.37        11.79 o
  -6  -4   3         41.87         52.18        10.15 o
  -5  -4   3        135.60        134.18         9.77 o
  -4  -4   3        425.57        438.08         9.32 o
  -3  -4   3        386.42        403.21        13.66 o
  -2  -4   3        206.57        253.24         9.84 o
  -1  -4   3        337.67        351.35        15.72 o
   0  -4   3        206.95        200.77         6.27 o
   1  -4   3        841.46        853.05        28.45 o
   2  -4   3        423.57        424.49         9.44 o
   3  -4   3        265.31        261.83         9.98 o
   4  -4   3        216.68        223.67        12.52 o
   5  -4   3        361.91        334.01        16.48 o
   6  -4   3        121.36        110.88        14.30 o
   7  -4   3         38.59         56.64        11.99 o
  -8  -3   3          7.76         16.96         9.15 o
  -7  -3   3         25.86         29.77         9.71 o
  -6  -3   3         20.99          4.95         6.40 o
  -5  -3   3        293.99        280.62        18.44 o
  -4  -3   3        166.62        165.09         5.91 o
  -3  -3   3         31.62         32.89         3.46 o
  -2  -3   3       1409.47       1415.96        30.35 o
  -1  -3   3        585.99        566.84        12.81 o
   0  -3   3        195.25        218.24         9.23 o
   1  -3   3       1724.38       1828.34        27.00 o
   2  -3   3          6.10          6.96         2.24 o
   3  -3   3        221.09        208.85         8.98 o
   4  -3   3       1104.07       1043.59        27.69 o
   5  -3   3          1.73          6.24         5.82 o
   6  -3   3         29.65         42.34        10.16 o
   7  -3   3         20.26          9.45         7.39 o
  -8  -2   3          2.58         15.60         9.45 o
  -7  -2   3         39.37         39.52         9.58 o
  -6  -2   3         14.58         11.91         7.44 o
  -5  -2   3         67.02         66.25        10.89 o
  -4  -2   3       1013.99       1022.96        36.49 o
  -3  -2   3        233.70        226.48        10.12 o
  -2  -2   3        211.77        226.76         6.22 o
  -1  -2   3        279.90        285.82         6.85 o
   0  -2   3        832.59        842.95        10.66 o
   1  -2   3       1022.06       1019.33        19.52 o
   2  -2   3        789.93        822.21        24.16 o
   3  -2   3         73.03         78.26         6.11 o
   4  -2   3        232.25        230.63        17.43 o
   5  -2   3        163.89        157.38        16.21 o
   6  -2   3        153.27        141.46        16.80 o
   7  -2   3          4.18          4.91         8.51 o
  -8  -1   3          3.20         15.41         9.46 o
  -7  -1   3         49.78         58.78        11.78 o
  -6  -1   3        141.36        107.25        13.44 o
  -5  -1   3        259.30        266.48        18.53 o
  -4  -1   3         99.87        107.04        12.29 o
  -3  -1   3          3.47          1.46         6.31 o
  -2  -1   3        336.35        343.59        11.04 o
  -1  -1   3        190.71        213.23         4.77 o
   0  -1   3       2678.36       2688.04        24.45 o
   1  -1   3       2323.93       2491.43        31.51 o
   2  -1   3        355.21        383.76        11.35 o
   3  -1   3         10.97         18.32        12.64 o
   4  -1   3        648.23        625.26        29.13 o
   5  -1   3        172.74        164.40        16.39 o
   6  -1   3         97.61         96.18        14.19 o
   7  -1   3          9.72          2.29         6.59 o
  -8   0   3         57.99         53.53        12.22 o
  -7   0   3         21.55         23.31         9.33 o
  -6   0   3         80.45         79.71        12.33 o
  -5   0   3        233.68        220.31         6.60 o
  -4   0   3        659.54        664.97        28.48 o
  -3   0   3         39.30         60.08         8.92 o
  -2   0   3         28.43         23.26         2.29 o
  -1   0   3         13.66         16.32         1.81 o
   0   0   3        126.95        154.46         3.99 o
   1   0   3        133.56        138.45         4.21 o
   2   0   3       2245.94       2230.52        39.87 o
   3   0   3        193.65        214.77        15.72 o
   4   0   3        486.46        511.44        26.43 o
   5   0   3         18.51         21.74         8.65 o
   6   0   3          0.98          0.14         7.13 o
   7   0   3          9.98         12.19        10.41 o
  -8   1   3          3.41          9.30         8.70 o
  -7   1   3         49.42         80.20        13.57 o
  -6   1   3        145.15        138.24        15.47 o
  -5   1   3        260.85        260.40         8.61 o
  -4   1   3        100.14        114.87        13.03 o
  -3   1   3          3.76          3.91         6.60 o
  -2   1   3        330.80        330.41        10.68 o
  -1   1   3        199.20        218.67         5.55 o
   0   1   3       2700.02       2747.15        31.31 o
   1   1   3       2323.94       2536.63        45.96 o
   2   1   3        359.31        410.20        19.43 o
   3   1   3         11.87          5.17         6.64 o
   4   1   3        646.40        616.89        29.07 o
   5   1   3        166.15        153.48        16.05 o
   6   1   3         98.13        107.08        14.65 o
   7   1   3          9.80         16.87        10.14 o
  -8   2   3          2.96         13.78         9.56 o
  -7   2   3         39.77         38.10        10.90 o
  -6   2   3         14.97         21.39         8.65 o
  -5   2   3         64.54         63.88         5.44 o
  -4   2   3       1015.94       1012.29        37.31 o
  -3   2   3        240.08        238.02        15.61 o
  -2   2   3        215.11        222.48        14.17 o
  -1   2   3        277.77        285.29         6.02 o
   0   2   3        824.23        822.66        15.59 o
   1   2   3       1030.46       1031.59        29.34 o
   2   2   3        799.67        790.35        28.37 o
   3   2   3         72.66         79.77        10.26 o
   4   2   3        232.40        210.73        17.28 o
   5   2   3        162.43        173.83        17.23 o
   6   2   3        149.07        158.05        17.86 o
   7   2   3          3.66         29.87        11.83 o
  -8   3   3          7.59          4.76         8.38 o
  -7   3   3         26.39         25.65        10.85 o
  -6   3   3         20.36         21.46         9.33 o
  -5   3   3        295.92        288.41        10.86 o
  -4   3   3        166.33        167.39         8.80 o
  -3   3   3         32.53         33.44         8.31 o
  -2   3   3       1421.57       1487.41        28.90 o
  -1   3   3        598.97        604.42         9.72 o
   0   3   3        187.61        235.73         8.71 o
   1   3   3       1727.89       1804.60        46.24 o
   2   3   3          5.77          2.31         5.49 o
   3   3   3        219.17        229.87        16.18 o
   4   3   3       1100.34       1123.36        41.65 o
   5   3   3          2.61          7.72         8.38 o
   6   3   3         29.17         53.90        12.24 o
   7   3   3         20.18         40.29        11.97 o
  -7   4   3         43.91         31.28        11.36 o
  -6   4   3         40.32         31.90        10.23 o
  -5   4   3        130.83        109.44         7.36 o
  -4   4   3        432.80        443.34        14.52 o
  -3   4   3        388.86        418.01        20.73 o
  -2   4   3        210.15        252.25         9.73 o
  -1   4   3        338.50        339.64         9.78 o
   0   4   3        215.01        225.36        12.92 o
   1   4   3        829.77        819.72        26.38 o
   2   4   3        416.61        404.11        19.13 o
   3   4   3        266.43        232.53        16.37 o
   4   4   3        217.41        210.28        17.44 o
   5   4   3        358.28        371.63        24.56 o
   6   4   3        121.06        119.95        16.20 o
   7   4   3         37.38         37.41        10.99 o
  -7   5   3         11.42         17.10         9.56 o
  -6   5   3         27.28         48.59        12.28 o
  -5   5   3        121.50         89.63         8.66 o
  -4   5   3        303.71        308.12        16.78 o
  -3   5   3         96.15         86.41         6.32 o
  -2   5   3        851.93        907.98        15.71 o
  -1   5   3         90.66        101.83         5.81 o
   0   5   3        331.29        336.28        15.79 o
   1   5   3        185.08        185.15        11.19 o
   2   5   3        439.57        423.30        19.73 o
   3   5   3         49.43         39.78         8.87 o
   4   5   3        639.22        620.64        29.74 o
   5   5   3        191.13        163.44        16.35 o
   6   5   3         70.76         64.04        12.36 o
   7   5   3          4.88          2.34         8.12 o
  -7   6   3         16.25         12.73         9.34 o
  -6   6   3         44.10         46.55        11.54 o
  -5   6   3        402.79        386.00        18.63 o
  -4   6   3        251.00        245.06        11.43 o
  -3   6   3        148.99        169.94         7.18 o
  -2   6   3        213.30        226.51         6.67 o
  -1   6   3        494.89        551.32        13.91 o
   0   6   3        509.14        486.09        19.75 o
   1   6   3        273.67        295.50        14.19 o
   2   6   3        726.55        706.17        26.51 o
   3   6   3         20.52         15.91         6.04 o
   4   6   3        122.72        138.92        14.21 o
   5   6   3         31.21         30.55         9.67 o
   6   6   3         80.26         96.55        15.18 o
   7   6   3         40.46         71.68        13.81 o
  -7   7   3         29.28         27.49        11.13 o
  -6   7   3         31.41         23.10        10.16 o
  -5   7   3        147.38        167.67        10.29 o
  -4   7   3         27.73         36.94         6.33 o
  -3   7   3         66.03         71.70         7.79 o
  -2   7   3        360.68        380.69         8.97 o
  -1   7   3        435.12        435.45        24.43 o
   0   7   3        328.01        349.83        10.38 o
   1   7   3        112.54        103.27         6.36 o
   2   7   3        350.16        359.34        18.08 o
   3   7   3         64.21         61.23         9.65 o
   4   7   3        318.37        334.72        21.80 o
   5   7   3         70.25         66.64        12.13 o
   6   7   3        174.52        146.60        17.65 o
  -7   8   3         82.53         85.57        15.17 o
  -6   8   3         21.86         29.48        10.89 o
  -5   8   3        368.05        347.92        15.08 o
  -4   8   3        193.39        187.99        10.81 o
  -3   8   3        242.40        235.99        14.28 o
  -2   8   3         60.37         62.91         3.52 o
  -1   8   3         46.67         50.61         5.31 o
   0   8   3        159.06        135.70        10.59 o
   1   8   3       1070.24       1119.48        23.76 o
   2   8   3         75.20         81.95         9.16 o
   3   8   3         61.25         50.49         9.03 o
   4   8   3         31.43         29.43         8.73 o
   5   8   3         15.80         28.50         9.48 o
   6   8   3        111.12        113.05        15.50 o
  -7   9   3        112.72        113.92        16.82 o
  -6   9   3         23.87         32.40        10.81 o
  -5   9   3        314.90        295.23        14.26 o
  -4   9   3        127.05        107.17        18.51 o
  -3   9   3         46.08         44.97         8.11 o
  -2   9   3        229.04        240.70         6.45 o
  -1   9   3        544.43        529.24        12.27 o
   0   9   3         53.96         57.23         7.75 o
   1   9   3        125.19        134.60         7.21 o
   2   9   3        235.88        228.66        14.40 o
   3   9   3        144.15        131.69        13.04 o
   4   9   3         97.42        100.37        12.62 o
   5   9   3        152.21        150.65        16.37 o
   6   9   3         71.00         60.89        11.84 o
  -7  10   3          2.15          4.10         7.59 o
  -6  10   3         25.15         34.08        10.29 o
  -5  10   3         76.74         85.09         9.73 o
  -4  10   3        171.62        155.59        10.16 o
  -3  10   3        555.99        527.14        22.69 o
  -2  10   3        176.95        162.94         6.65 o
  -1  10   3         72.73         79.63         4.31 o
   0  10   3         89.34         81.59         9.10 o
   1  10   3        116.39        112.25         6.56 o
   2  10   3        440.83        436.04        20.28 o
   3  10   3         83.21         98.26        11.34 o
   4  10   3          9.00         17.72         7.38 o
   5  10   3         55.06         69.59         7.63 o
   6  10   3         26.68         17.17         8.20 o
  -6  11   3         73.84         75.98        13.79 o
  -5  11   3         41.03         55.61         8.10 o
  -4  11   3         66.30         48.37         6.51 o
  -3  11   3        121.84        129.19         9.68 o
  -2  11   3        410.64        409.72        23.72 o
  -1  11   3         22.11         24.36         2.93 o
   0  11   3        217.88        217.76        11.04 o
   1  11   3         16.08         21.67         5.15 o
   2  11   3         67.29         64.26         5.99 o
   3  11   3         60.96         80.18        10.46 o
   4  11   3        194.17        200.86        17.81 o
   5  11   3         91.72        104.58        14.26 o
   6  11   3         60.10         49.75        12.20 o
  -6  12   3          5.76         19.17        10.50 o
  -5  12   3        109.73         96.92         9.57 o
  -4  12   3        135.47        140.46        12.83 o
  -3  12   3        348.74        327.97        14.67 o
  -2  12   3         16.12         15.53         5.36 o
  -1  12   3         12.22         16.83         5.45 o
   0  12   3        192.26        196.66        10.61 o
   1  12   3          3.91          3.45         2.76 o
   2  12   3         37.81         36.24         4.79 o
   3  12   3        324.83        316.39        14.38 o
   4  12   3        129.43        128.18        10.60 o
   5  12   3          8.51         12.44         7.66 o
   6  12   3         77.10         68.76        13.73 o
  -6  13   3          0.12         19.59         9.82 o
  -5  13   3         73.73         70.03         8.98 o
  -4  13   3         47.51         44.91         7.38 o
  -3  13   3         60.92         62.55        16.33 o
  -2  13   3        108.35        102.95        10.09 o
  -1  13   3        280.94        274.36        12.75 o
   0  13   3         10.95          5.54         4.38 o
   1  13   3         28.91         34.49         7.16 o
   2  13   3         13.16         20.92         3.67 o
   3  13   3        114.32        136.24         9.71 o
   4  13   3         15.07         39.54         7.01 o
   5  13   3         58.11         47.94        10.87 o
  -6  14   3          2.86         11.75         9.44 o
  -5  14   3         90.55         89.12         9.59 o
  -4  14   3         77.31         75.76        12.92 o
  -3  14   3        111.57         99.60         9.13 o
  -2  14   3         23.96         23.68         9.11 o
  -1  14   3        110.86        111.90        12.38 o
   0  14   3         30.97         35.73         5.48 o
   1  14   3        327.00        348.70        14.11 o
   2  14   3        209.53        203.98        24.87 o
   3  14   3          7.10         10.60         3.66 o
   4  14   3        110.67        117.43         9.89 o
   5  14   3         15.95         22.11         8.56 o
  -5  15   3         27.22         31.04         8.88 o
  -4  15   3         76.62         75.30         9.03 o
  -3  15   3         80.52         66.71        10.95 o
  -2  15   3        104.94        105.36         8.75 o
  -1  15   3         58.60         58.63        12.46 o
   0  15   3        198.93        195.73        19.10 o
   1  15   3         20.62         25.94        10.05 o
   2  15   3         68.45         67.91        12.14 o
   3  15   3        118.22        122.22        15.17 o
   4  15   3        108.71        141.91        15.94 o
  -5  16   3         70.43         73.37        10.06 o
  -4  16   3         45.40         55.61         8.01 o
  -3  16   3        115.81        142.83        17.84 o
  -2  16   3         79.31         54.85        13.01 o
  -1  16   3         83.99         54.83        12.58 o
   0  16   3        169.89        182.04        19.09 o
   1  16   3          2.98         16.17         8.79 o
   2  16   3        131.66        130.56        16.35 o
   3  16   3         30.27         28.53         9.54 o
   4  16   3         18.47         14.18         8.44 o
  -4  17   3         28.39         35.80         7.69 o
  -3  17   3        109.90        102.90        15.93 o
  -2  17   3        315.77        278.90        23.94 o
  -1  17   3         37.29         24.04        10.83 o
   0  17   3          1.03         -8.97        10.08 o
   1  17   3         23.74          0.88         9.43 o
   2  17   3         21.96          6.83         8.92 o
   3  17   3        104.19        132.81        16.64 o
   4  17   3         94.73         95.18        14.11 o
  -4  18   3          0.37         21.57        10.21 o
  -3  18   3         51.55         60.78        13.12 o
  -2  18   3         47.20         53.26        13.52 o
  -1  18   3          4.08         -3.09         9.34 o
   0  18   3         34.34         28.93         9.86 o
   1  18   3         39.72         43.58        10.60 o
   2  18   3         88.20         58.15        12.76 o
   3  18   3         36.42         10.84         9.22 o
  -3  19   3         43.95         57.27        13.58 o
  -2  19   3        147.42        193.43        21.60 o
  -1  19   3         29.45         34.12        10.52 o
   0  19   3         27.34         18.33        10.31 o
   1  19   3          5.55        -17.16        11.44 o
   2  19   3         29.80         29.93        10.11 o
   0  20   3         19.02         44.46        13.34 o
   1  20   3          3.91          2.67         9.95 o
  -2 -19   4         43.11         54.94        13.25 o
  -1 -19   4         24.34         32.54        10.28 o
   0 -19   4          6.51         17.75        10.09 o
   1 -19   4         48.08         43.28        11.95 o
  -3 -18   4         34.31         18.90         8.96 o
  -2 -18   4         24.45         34.68        10.32 o
  -1 -18   4         38.21         40.81        11.68 o
   0 -18   4         61.14         70.73        13.71 o
   1 -18   4         53.05         63.08        12.80 o
   2 -18   4          5.60          3.54         7.64 o
  -3 -17   4         80.00         95.85        15.17 o
  -2 -17   4         92.91        102.48        14.65 o
  -1 -17   4         52.71         70.45        13.26 o
   0 -17   4          9.92          5.39         7.14 o
   1 -17   4         93.04         80.66        13.63 o
   2 -17   4         93.49        108.81        15.89 o
   3 -17   4        126.36        121.89        16.86 o
  -4 -16   4         25.33         33.28        10.09 o
  -3 -16   4         10.19         19.31         9.41 o
  -2 -16   4          6.95          5.21         7.93 o
  -1 -16   4        184.16        204.19        19.79 o
   0 -16   4         36.18         54.14        11.41 o
   1 -16   4        218.63        206.59        19.92 o
   2 -16   4         25.30         22.59         9.74 o
   3 -16   4          4.07         -0.76         7.57 o
  -5 -15   4         28.19         17.99        10.03 o
  -4 -15   4         60.79         66.92        13.44 o
  -3 -15   4         61.70         52.90        12.05 o
  -2 -15   4          9.40          5.71         7.39 o
  -1 -15   4         45.36         32.17         9.62 o
   0 -15   4        129.73         91.55        13.20 o
   1 -15   4        208.74        201.25        19.64 o
   2 -15   4        239.96        255.57        21.95 o
   3 -15   4        185.07        199.44        20.34 o
   4 -15   4          9.29         26.40        10.52 o
  -5 -14   4         23.07         21.64         9.34 o
  -4 -14   4         50.62         66.70        12.75 o
  -3 -14   4         38.25         33.84         9.82 o
  -2 -14   4         44.15         44.48        11.00 o
  -1 -14   4         32.68         48.52        11.08 o
   0 -14   4        147.83        136.55        15.58 o
   1 -14   4        164.33        158.63        17.03 o
   2 -14   4         40.55         42.28        10.33 o
   3 -14   4         13.58         18.24         8.98 o
   4 -14   4        143.55        158.87        18.96 o
  -5 -13   4         19.45         19.18         9.50 o
  -4 -13   4         37.91         37.73        10.98 o
  -3 -13   4         16.04         13.92         7.69 o
  -2 -13   4        263.17        255.69        20.18 o
  -1 -13   4        157.88        145.84        15.99 o
   0 -13   4         27.70         19.02         8.70 o
   1 -13   4         78.73         85.17        13.02 o
   2 -13   4        145.66        161.67        17.24 o
   3 -13   4        127.88        136.11        16.47 o
   4 -13   4         15.88          8.36         8.17 o
   5 -13   4         34.69         29.99        15.49 o
  -6 -12   4         19.03         27.25         9.51 o
  -5 -12   4         40.88         51.95        11.56 o
  -4 -12   4         50.12         50.20        10.50 o
  -3 -12   4        233.85        191.04        17.95 o
  -2 -12   4         37.57         24.38         8.72 o
  -1 -12   4        197.41        193.27         7.86 o
   0 -12   4        106.83        114.45         6.29 o
   1 -12   4        428.87        416.82        17.56 o
   2 -12   4         16.21          7.07         6.85 o
   3 -12   4         30.91         48.87        11.43 o
   4 -12   4         49.17         55.16        11.59 o
   5 -12   4         56.67         60.93         9.18 o
  -6 -11   4          5.51          8.24         8.47 o
  -5 -11   4          0.78          5.52         7.51 o
  -4 -11   4         60.30         45.99        10.55 o
  -3 -11   4        468.84        447.66        26.20 o
  -2 -11   4        212.50        216.07         9.55 o
  -1 -11   4        285.41        295.04        25.13 o
   0 -11   4        153.31        152.01         7.69 o
   1 -11   4        284.77        271.22         7.19 o
   2 -11   4        190.21        194.18         8.90 o
   3 -11   4        291.71        287.54        12.63 o
   4 -11   4          3.66         -1.42         3.76 o
   5 -11   4         15.09         26.41         5.33 o
  -6 -10   4         66.91         51.51        12.14 o
  -5 -10   4         35.21         33.85        10.44 o
  -4 -10   4         60.53         66.41        11.76 o
  -3 -10   4        259.01        275.25         9.78 o
  -2 -10   4         11.78         16.87         5.47 o
  -1 -10   4        156.67        163.57        11.60 o
   0 -10   4        165.24        156.12         6.13 o
   1 -10   4         51.75         49.96         2.28 o
   2 -10   4         67.82         65.85         5.42 o
   3 -10   4        344.84        348.96        13.81 o
   4 -10   4         97.39         99.22        10.18 o
   5 -10   4         28.99         19.32         5.68 o
   6 -10   4         32.22         27.03         7.12 o
  -6  -9   4         28.06         32.96        10.13 o
  -5  -9   4         50.77         35.71         9.90 o
  -4  -9   4        179.34        175.83         9.26 o
  -3  -9   4          5.03          4.78         4.02 o
  -2  -9   4        179.54        170.52         6.18 o
  -1  -9   4         38.17         36.38         3.16 o
   0  -9   4          8.30          8.33         2.53 o
   1  -9   4        124.27        122.04         3.61 o
   2  -9   4        276.89        280.53        11.84 o
   3  -9   4         59.96         77.13        12.26 o
   4  -9   4         46.61         44.17         6.00 o
   5  -9   4         36.34         37.15         5.89 o
   6  -9   4         57.06         64.06         9.22 o
  -7  -8   4         20.03         22.79        10.03 o
  -6  -8   4         10.64          7.91         8.07 o
  -5  -8   4         67.45         75.86         7.57 o
  -4  -8   4        121.18        122.21         8.20 o
  -3  -8   4        100.68        105.34         7.94 o
  -2  -8   4        163.19        159.33         6.25 o
  -1  -8   4         26.74         25.04         2.89 o
   0  -8   4        391.37        388.25        10.16 o
   1  -8   4       1047.30        950.05        15.99 o
   2  -8   4        126.51        129.05        16.42 o
   3  -8   4         79.49         83.71         7.01 o
   4  -8   4        373.94        370.60        13.94 o
   5  -8   4          8.17         18.89         6.03 o
   6  -8   4         41.48         38.71         7.45 o
  -7  -7   4         20.62         29.75         9.79 o
  -6  -7   4         22.34         15.66         6.10 o
  -5  -7   4        138.96        145.63         9.78 o
  -4  -7   4         23.52         20.10         5.40 o
  -3  -7   4        571.75        561.66        27.61 o
  -2  -7   4         37.56         36.99         4.99 o
  -1  -7   4        310.07        285.34         8.35 o
   0  -7   4         28.20         34.26         3.48 o
   1  -7   4        717.29        668.22        10.86 o
   2  -7   4        249.23        237.21        11.72 o
   3  -7   4        685.30        633.19        17.35 o
   4  -7   4         83.68         77.52         7.03 o
   5  -7   4         83.04         80.96         9.22 o
   6  -7   4          4.10         -0.20         6.61 o
  -7  -6   4         27.38         33.77        11.15 o
  -6  -6   4          5.87         19.20         5.83 o
  -5  -6   4        306.73        292.63        14.84 o
  -4  -6   4         44.38         40.18         6.39 o
  -3  -6   4         15.45         19.80         5.38 o
  -2  -6   4         41.21         44.22         7.90 o
  -1  -6   4        765.89        755.95        16.47 o
   0  -6   4        267.24        258.60         8.20 o
   1  -6   4        618.20        617.25        13.70 o
   2  -6   4        128.36        126.86         6.29 o
   3  -6   4        124.91        108.79         7.50 o
   4  -6   4        114.01        119.34         8.31 o
   5  -6   4        223.17        210.04        13.50 o
   6  -6   4        168.42        185.97        13.54 o
  -7  -5   4         17.11         21.88         6.26 o
  -6  -5   4         98.82         94.48         9.14 o
  -5  -5   4         82.98         90.89         8.23 o
  -4  -5   4        343.70        291.59         9.86 o
  -3  -5   4        181.26        191.76        10.14 o
  -2  -5   4         78.17         78.81         6.45 o
  -1  -5   4         95.54        103.66         5.24 o
   0  -5   4        125.83        133.37         7.67 o
   1  -5   4        482.97        478.86        10.47 o
   2  -5   4        605.89        608.14        18.97 o
   3  -5   4        187.41        200.46         9.64 o
   4  -5   4        113.52        122.24         8.44 o
   5  -5   4         14.25         27.22         6.87 o
   6  -5   4         25.94         28.55         9.13 o
   7  -5   4         14.62         16.14         9.60 o
  -7  -4   4          4.91         -2.74         5.03 o
  -6  -4   4        167.16        165.31        12.71 o
  -5  -4   4         73.97         91.36         8.70 o
  -4  -4   4         35.00         32.70         6.06 o
  -3  -4   4         41.53         41.09         3.58 o
  -2  -4   4        238.93        254.20         7.94 o
  -1  -4   4          7.98          1.42         2.05 o
   0  -4   4       1234.60       1253.67        21.37 o
   1  -4   4        295.16        299.21         9.76 o
   2  -4   4        196.87        191.53         9.02 o
   3  -4   4         92.15         92.34         7.12 o
   4  -4   4        865.83        809.63        20.70 o
   5  -4   4        122.04        135.48        23.36 o
   6  -4   4        133.60        144.59        17.51 o
   7  -4   4         14.81         23.71        10.32 o
  -8  -3   4         41.23         45.52        11.20 o
  -7  -3   4         30.43         28.32         6.59 o
  -6  -3   4         43.34         46.79        17.37 o
  -5  -3   4        376.98        373.24        16.31 o
  -4  -3   4          4.60          8.50         4.91 o
  -3  -3   4        416.30        416.51        26.32 o
  -2  -3   4        114.68        110.59         5.28 o
  -1  -3   4        481.64        504.92        11.50 o
   0  -3   4        370.82        365.20         7.32 o
   1  -3   4        377.68        393.98         9.93 o
   2  -3   4         92.20         95.12         4.89 o
   3  -3   4        398.92        395.99        12.88 o
   4  -3   4         15.40         25.10         6.72 o
   5  -3   4         88.50         87.38        12.95 o
   6  -3   4         51.62         58.25        12.18 o
   7  -3   4         10.52         17.62         9.33 o
  -8  -2   4         53.40         78.03        13.95 o
  -7  -2   4         87.86        103.67        14.45 o
  -6  -2   4         39.29         59.12        11.31 o
  -5  -2   4        876.50        861.45        25.39 o
  -4  -2   4         83.46         84.72         7.82 o
  -3  -2   4         37.78         48.77         6.39 o
  -2  -2   4        125.59        118.93         8.18 o
  -1  -2   4        287.73        269.38        13.07 o
   0  -2   4         25.02         37.40         3.52 o
   1  -2   4        556.98        545.26        11.69 o
   2  -2   4         44.12         48.72         5.12 o
   3  -2   4          1.15          9.12         4.30 o
   4  -2   4         91.98         90.25        12.83 o
   5  -2   4        365.97        332.40        23.50 o
   6  -2   4        195.46        204.94        20.57 o
   7  -2   4        163.68        162.19        19.60 o
  -8  -1   4         42.97         44.72        11.87 o
  -7  -1   4         45.70         54.16        12.30 o
  -6  -1   4        414.70        416.68        25.59 o
  -5  -1   4        221.70        261.56        20.26 o
  -4  -1   4        331.43        311.06        13.46 o
  -3  -1   4        348.15        347.22         8.41 o
  -2  -1   4        462.86        503.66        14.23 o
  -1  -1   4         78.75         89.82         5.76 o
   0  -1   4        903.24        945.02        15.93 o
   1  -1   4        267.06        274.67         7.13 o
   2  -1   4         43.23         43.33         5.40 o
   3  -1   4        206.00        189.56        10.78 o
   4  -1   4         23.92         23.51         9.38 o
   5  -1   4         79.00         78.36        12.15 o
   6  -1   4         28.78         24.58        10.31 o
   7  -1   4         12.32         17.15         9.65 o
  -8   0   4         56.49         71.48        13.64 o
  -7   0   4         69.43         78.78        13.44 o
  -6   0   4        483.39        485.95        28.12 o
  -5   0   4        614.22        616.45        30.36 o
  -4   0   4         65.95         58.63        10.93 o
  -3   0   4          2.34          3.41         3.95 o
  -2   0   4          9.67          9.97         2.46 o
  -1   0   4         80.40         97.53         3.90 o
   0   0   4       2218.90       2296.09        38.38 o
   1   0   4        327.35        316.41        13.81 o
   2   0   4        996.73        983.88        23.24 o
   3   0   4        183.89        193.07        15.80 o
   4   0   4        405.43        415.46        24.85 o
   5   0   4         13.95          6.29         7.09 o
   6   0   4         58.58         68.53        11.62 o
   7   0   4          0.35          1.21         7.78 o
  -8   1   4         42.73         81.28        15.15 o
  -7   1   4         45.85         61.08        12.76 o
  -6   1   4        416.36        402.87        25.76 o
  -5   1   4        222.81        262.48        20.71 o
  -4   1   4        334.78        333.85        20.82 o
  -3   1   4        349.44        356.33        12.92 o
  -2   1   4        450.48        471.00        13.64 o
  -1   1   4         75.36         83.68         4.17 o
   0   1   4        902.19        943.76        22.65 o
   1   1   4        263.05        281.22        12.25 o
   2   1   4         43.98         42.73         5.08 o
   3   1   4        197.36        189.78        16.20 o
   4   1   4         21.57         12.13         8.08 o
   5   1   4         80.05         77.94        12.74 o
   6   1   4         27.59         39.00        10.57 o
  -7   2   4         87.84         95.88        14.54 o
  -6   2   4         42.54         61.32        12.65 o
  -5   2   4        879.52        821.36        21.02 o
  -4   2   4         81.48         77.74        11.56 o
  -3   2   4         37.48         53.78        10.07 o
  -2   2   4        123.17        121.32         8.57 o
  -1   2   4        282.03        268.76        12.28 o
   0   2   4         28.93         44.42         4.87 o
   1   2   4        553.01        534.41        13.85 o
   2   2   4         42.82         49.16         8.85 o
   3   2   4          1.25         15.64         7.62 o
   4   2   4         88.89         79.01        11.67 o
   5   2   4        359.91        347.48        24.33 o
   6   2   4        191.53        186.85        20.10 o
  -7   3   4         32.13         22.48        10.30 o
  -6   3   4         43.57         78.53        13.71 o
  -5   3   4        376.06        363.28        13.63 o
  -4   3   4          3.99          4.27         8.21 o
  -3   3   4        414.83        470.80        23.50 o
  -2   3   4        122.35        119.03         8.28 o
  -1   3   4        490.03        513.12        11.96 o
   0   3   4        370.73        354.34        25.38 o
   1   3   4        381.22        378.01        18.34 o
   2   3   4         93.19         93.85        10.60 o
   3   3   4        393.97        359.01        21.02 o
   4   3   4         13.33         12.56         7.57 o
   5   3   4         88.42         93.91        13.68 o
   6   3   4         50.77         60.47        12.89 o
  -7   4   4          4.52         10.27         8.80 o
  -6   4   4        165.60        199.02        19.25 o
  -5   4   4         75.98         87.44         7.53 o
  -4   4   4         36.90         38.73        10.44 o
  -3   4   4         41.67         43.62        10.18 o
  -2   4   4        237.34        249.88         8.87 o
  -1   4   4          8.08          5.06         1.58 o
   0   4   4       1238.63       1277.11        39.14 o
   1   4   4        287.61        297.04        11.79 o
   2   4   4        195.22        185.37        14.37 o
   3   4   4         93.32         84.56        11.21 o
   4   4   4        854.77        814.18        36.16 o
   5   4   4        120.74        112.20        14.38 o
   6   4   4        135.86        139.10        17.29 o
  -7   5   4         18.34         17.01         9.92 o
  -6   5   4        100.15        118.50        16.23 o
  -5   5   4         83.71         88.68         7.75 o
  -4   5   4        339.85        349.59        22.19 o
  -3   5   4        186.59        214.41        16.68 o
  -2   5   4         84.12         89.52         3.92 o
  -1   5   4         96.71         88.50        10.24 o
   0   5   4        126.01        134.82        11.59 o
   1   5   4        490.20        508.78        15.67 o
   2   5   4        598.74        573.40        25.24 o
   3   5   4        180.64        195.40        15.89 o
   4   5   4        117.83        144.40        15.06 o
   5   5   4         14.62         15.22         8.76 o
   6   5   4         25.21         27.55         9.73 o
  -7   6   4         28.39         38.81        11.65 o
  -6   6   4          6.77          5.93         9.05 o
  -5   6   4        307.24        280.83        13.06 o
  -4   6   4         41.87         47.70         7.09 o
  -3   6   4         15.04         19.15         7.75 o
  -2   6   4         39.47         32.92         3.28 o
  -1   6   4        772.20        789.54        29.52 o
   0   6   4        273.85        265.33        16.25 o
   1   6   4        607.23        625.84        17.74 o
   2   6   4        126.93        126.21        11.69 o
   3   6   4        125.83        117.59        12.53 o
   4   6   4        111.66        116.03        13.69 o
   5   6   4        221.96        187.82        18.85 o
   6   6   4        165.86        144.38        17.26 o
  -7   7   4         19.84         32.19        11.57 o
  -6   7   4         22.20         30.09        10.50 o
  -5   7   4        139.03        146.19         9.99 o
  -4   7   4         25.50         37.79         7.11 o
  -3   7   4        571.14        552.34        15.80 o
  -2   7   4         34.49         39.23         4.96 o
  -1   7   4        313.58        305.63        17.69 o
   0   7   4         28.45         44.53         8.29 o
   1   7   4        720.02        696.74        18.90 o
   2   7   4        259.01        237.85        15.67 o
   3   7   4        682.90        661.90        29.69 o
   4   7   4         81.45         85.80        12.69 o
   5   7   4         83.88         82.48        13.42 o
   6   7   4          4.02          2.62         7.89 o
  -7   8   4         19.75         29.59        11.25 o
  -6   8   4         11.57         31.69        10.95 o
  -5   8   4         65.98         62.58        15.74 o
  -4   8   4        116.99        113.60         9.41 o
  -3   8   4        100.21         88.95        10.88 o
  -2   8   4        165.52        164.87         6.53 o
  -1   8   4         24.05         29.70         7.75 o
   0   8   4        393.54        366.34        19.36 o
   1   8   4       1040.23       1027.22        24.05 o
   2   8   4        123.57        121.83        11.32 o
   3   8   4         80.56         64.15         9.78 o
   4   8   4        367.68        362.41        23.82 o
   5   8   4          8.09          5.86         7.28 o
   6   8   4         41.68         45.63        11.65 o
  -6   9   4         28.79         28.10        11.13 o
  -5   9   4         51.59         51.47         7.18 o
  -4   9   4        179.02        167.91        10.85 o
  -3   9   4          6.57          6.52         5.58 o
  -2   9   4        181.68        165.33         5.55 o
  -1   9   4         38.21         43.26         8.89 o
   0   9   4          8.40          5.11         5.79 o
   1   9   4        129.21        138.29         8.20 o
   2   9   4        277.92        288.08        17.10 o
   3   9   4         58.69         74.68        10.21 o
   4   9   4         49.87         33.56         8.48 o
   5   9   4         36.10         53.09        11.45 o
   6   9   4         55.75         56.14        12.36 o
  -6  10   4         65.85         74.05        13.76 o
  -5  10   4         37.10         30.68         6.56 o
  -4  10   4         60.38         65.68         7.90 o
  -3  10   4        257.79        280.79        13.87 o
  -2  10   4         10.88         19.43         8.23 o
  -1  10   4        156.50        155.62        13.36 o
   0  10   4        168.51        171.00        13.53 o
   1  10   4         51.18         53.09         5.51 o
   2  10   4         69.11         86.77         7.28 o
   3  10   4        347.02        354.09        21.25 o
   4  10   4         96.41        128.13        14.41 o
   5  10   4         26.46         43.12        10.58 o
   6  10   4         31.94         36.48        10.93 o
  -6  11   4          5.78         21.27        10.37 o
  -5  11   4          0.76          1.22         5.37 o
  -4  11   4         60.94         54.46         7.48 o
  -3  11   4        470.18        466.06        18.16 o
  -2  11   4        209.91        225.59        12.55 o
  -1  11   4        288.65        287.15        17.87 o
   0  11   4        153.10        149.51        12.82 o
   1  11   4        283.62        290.14        16.76 o
   2  11   4        198.81        212.59        10.91 o
   3  11   4        293.91        291.38        19.24 o
   4  11   4          2.88          1.17         6.50 o
   5  11   4         14.72         11.81         8.09 o
  -6  12   4         20.58         22.08        11.04 o
  -5  12   4         40.20         29.84         6.41 o
  -4  12   4         48.19         44.17         7.14 o
  -3  12   4        234.76        214.75        12.69 o
  -2  12   4         38.91         41.27         8.74 o
  -1  12   4        196.36        181.52        17.34 o
   0  12   4        103.47        118.21        11.44 o
   1  12   4        425.87        439.19        20.11 o
   2  12   4         16.03         25.99         5.08 o
   3  12   4         30.17         34.70         8.08 o
   4  12   4         48.03         54.45        10.11 o
   5  12   4         57.74         64.99        11.55 o
  -6  13   4          2.69          3.09         9.67 o
  -5  13   4         18.84         40.57        10.17 o
  -4  13   4         37.34         41.32         7.14 o
  -3  13   4         17.75         22.29         6.02 o
  -2  13   4        266.21        276.90        14.22 o
  -1  13   4        158.45        157.81        10.68 o
   0  13   4         27.84         46.57        18.14 o
   1  13   4         75.40         84.99         8.25 o
   2  13   4        143.76        162.07         8.29 o
   3  13   4        127.09        145.43         8.61 o
   4  13   4         16.99         24.14        11.96 o
   5  13   4         34.84         42.86        10.39 o
  -5  14   4         22.13         57.50        11.88 o
  -4  14   4         52.39         45.92         7.05 o
  -3  14   4         37.65         44.27        18.52 o
  -2  14   4         43.52         48.63         7.32 o
  -1  14   4         29.79         36.99         8.45 o
   0  14   4        146.16        158.94        10.60 o
   1  14   4        163.22        161.34        10.77 o
   2  14   4         41.86         54.58         7.27 o
   3  14   4         14.08         18.87         5.62 o
   4  14   4        142.35        142.45        16.58 o
   5  14   4         14.38         12.83         8.47 o
  -5  15   4         27.98         33.32         7.44 o
  -4  15   4         60.91         67.22         8.39 o
  -3  15   4         59.33         76.41         8.33 o
  -2  15   4          8.66         13.10         4.90 o
  -1  15   4         46.27         47.44         7.11 o
   0  15   4        129.74        119.03         9.45 o
   1  15   4        205.63        253.83        21.76 o
   2  15   4        244.23        263.79        22.11 o
   3  15   4        186.92        189.08        19.09 o
   4  15   4         10.55         37.24        10.64 o
  -4  16   4         24.23         44.56        11.38 o
  -3  16   4          9.90         -1.71         8.70 o
  -2  16   4          7.28          2.55         9.33 o
  -1  16   4        181.81        156.83        18.33 o
   0  16   4         33.25         37.03        10.69 o
   1  16   4        221.98        215.52        20.59 o
   2  16   4         26.11         35.59        11.26 o
   3  16   4          4.30          1.30         7.94 o
   4  16   4         44.97         39.84        10.34 o
  -4  17   4         36.68         55.27        12.84 o
  -3  17   4         81.38         82.74        15.01 o
  -2  17   4         90.24        106.68        16.34 o
  -1  17   4         53.83         67.01        13.96 o
   0  17   4          9.93         16.28        11.01 o
   1  17   4         92.11         63.46        14.08 o
   2  17   4         97.17        118.56        16.70 o
   3  17   4        128.26        127.30        16.88 o
  -3  18   4         33.88         23.96        11.79 o
  -2  18   4         24.19         10.88         9.93 o
  -1  18   4         38.14         13.25         9.00 o
   0  18   4         60.87         53.41        13.06 o
   1  18   4         54.25         66.73        13.98 o
   2  18   4          5.59         -6.65         8.39 o
  -1  19   4         23.86         11.18        10.30 o
   0  19   4          6.58         -1.83        10.49 o
   1  19   4         46.77         29.25        12.03 o
  -1 -18   5         27.40         22.02         9.80 o
   0 -18   5          8.21         15.18         9.64 o
  -2 -17   5          6.49         27.19         9.87 o
  -1 -17   5         20.16         11.53         8.58 o
   0 -17   5        172.65        182.92        20.37 o
   1 -17   5         38.65         31.55        10.83 o
  -3 -16   5         53.79         61.12        13.19 o
  -2 -16   5         89.21        117.03        16.34 o
  -1 -16   5        105.41        120.54        16.08 o
   0 -16   5        120.90        131.84        16.84 o
   1 -16   5         93.40         93.26        14.93 o
   2 -16   5         24.65          0.60         7.89 o
  -4 -15   5        127.62        130.94        16.80 o
  -3 -15   5        109.25        102.37        15.52 o
  -2 -15   5          6.77         17.93         8.14 o
  -1 -15   5         28.62         29.67        10.26 o
   0 -15   5         37.89         39.44        10.92 o
   1 -15   5        103.31        126.69        16.11 o
   2 -15   5        275.55        269.32        23.44 o
   3 -15   5         19.47         37.80        11.11 o
  -4 -14   5          2.70          3.87         6.74 o
  -3 -14   5         35.97         38.21        10.78 o
  -2 -14   5        106.00        116.32        15.23 o
  -1 -14   5         14.17          7.83         7.49 o
   0 -14   5        257.71        286.66        23.04 o
   1 -14   5         18.18         31.81         9.79 o
   2 -14   5         64.71         68.12        12.25 o
   3 -14   5        190.72        164.76        18.87 o
  -5 -13   5         36.37         51.70        12.43 o
  -4 -13   5         85.34         69.25        12.28 o
  -3 -13   5          6.63         13.24         8.43 o
  -2 -13   5        209.20        199.64        19.00 o
  -1 -13   5        112.32        101.02        14.42 o
   0 -13   5        336.25        345.82        24.48 o
   1 -13   5         62.79         63.97        12.61 o
   2 -13   5        180.80        165.56        18.04 o
   3 -13   5          4.31         12.16         8.77 o
   4 -13   5         56.81         47.57         8.76 o
  -5 -12   5          0.67         -0.14         7.40 o
  -4 -12   5         12.24          0.60         6.86 o
  -3 -12   5          2.76          0.41         6.77 o
  -2 -12   5        152.86        165.57        17.30 o
  -1 -12   5        309.76        310.50        22.51 o
   0 -12   5        101.20         85.29        12.94 o
   1 -12   5        144.28        123.89        15.25 o
   2 -12   5         36.35         49.20         6.21 o
   3 -12   5         43.06         55.24        11.51 o
   4 -12   5         21.54         32.10         7.63 o
  -6 -11   5         29.41         26.55        10.40 o
  -5 -11   5         23.81          8.36         7.50 o
  -4 -11   5         34.02         24.71         8.55 o
  -3 -11   5        156.76        146.11        10.63 o
  -2 -11   5        125.68        118.20        11.29 o
  -1 -11   5          9.07         19.79         4.48 o
   0 -11   5        193.06        189.27         9.71 o
   1 -11   5        114.06        103.36         8.18 o
   2 -11   5         26.21         30.37         9.64 o
   3 -11   5         90.89         79.66         9.76 o
   4 -11   5         73.66         87.56        10.24 o
   5 -11   5         78.65         86.70        11.20 o
  -6 -10   5        207.71        235.43        22.30 o
  -5 -10   5          5.16          3.43         6.88 o
  -4 -10   5        190.84        191.55        11.40 o
  -3 -10   5          3.46          4.44         4.05 o
  -2 -10   5         75.37         72.26         9.91 o
  -1 -10   5        189.54        197.43        10.02 o
   0 -10   5        589.80        550.28        32.19 o
   1 -10   5        134.05        122.15         8.64 o
   2 -10   5        132.36        122.89        14.96 o
   3 -10   5         60.01         59.22        11.62 o
   4 -10   5         22.90         29.12         7.69 o
   5 -10   5         47.94         45.10         6.66 o
  -6  -9   5         23.39         20.00         8.92 o
  -5  -9   5         28.68         32.10         9.31 o
  -4  -9   5        201.05        207.43        13.40 o
  -3  -9   5        174.00        171.53        10.20 o
  -2  -9   5        198.29        198.82        10.54 o
  -1  -9   5        134.78        121.45         8.15 o
   0  -9   5        392.20        373.04        14.06 o
   1  -9   5        282.88        278.66        32.17 o
   2  -9   5        411.41        390.55        23.31 o
   3  -9   5         23.58         26.17         7.58 o
   4  -9   5         18.30         18.37        10.45 o
   5  -9   5          2.31          4.00         4.88 o
  -6  -8   5        136.30        109.58        15.59 o
  -5  -8   5         28.23         27.34        10.36 o
  -4  -8   5          9.64         14.22         7.65 o
  -3  -8   5        105.72         94.86         8.03 o
  -2  -8   5        167.79        164.91         9.71 o
  -1  -8   5        307.74        305.44        12.51 o
   0  -8   5        272.07        267.22        11.91 o
   1  -8   5         13.80         10.34         4.51 o
   2  -8   5        182.97        155.45        13.99 o
   3  -8   5        185.61        177.93        21.77 o
   4  -8   5         15.84         16.73         4.69 o
   5  -8   5         28.55         23.87         6.57 o
   6  -8   5        112.37        119.34        25.78 o
  -7  -7   5         38.85         13.49         7.32 o
  -6  -7   5         30.10         26.48         5.71 o
  -5  -7   5        237.63        257.40        10.89 o
  -4  -7   5         70.97         74.79         7.90 o
  -3  -7   5         45.13         48.79         6.70 o
  -2  -7   5         32.72         28.12         7.49 o
  -1  -7   5         58.02         61.58         6.76 o
   0  -7   5        396.12        355.38        13.79 o
   1  -7   5        698.54        669.65        16.81 o
   2  -7   5         26.15         11.76         8.45 o
   3  -7   5         37.09         27.39         6.71 o
   4  -7   5         47.16         43.86         6.20 o
   5  -7   5         72.94         76.70        11.21 o
   6  -7   5          9.81         19.83         6.60 o
  -7  -6   5         22.85         28.86        11.95 o
  -6  -6   5         51.73         72.84         8.40 o
  -5  -6   5         17.48         17.22         6.80 o
  -4  -6   5        186.93        186.94        11.22 o
  -3  -6   5        104.67        107.74         7.20 o
  -2  -6   5         10.74         10.80         3.51 o
  -1  -6   5        231.14        225.42         8.70 o
   0  -6   5        370.45        354.86        11.18 o
   1  -6   5         12.70         12.03         2.45 o
   2  -6   5        101.43         87.87         5.40 o
   3  -6   5        296.09        282.89        11.99 o
   4  -6   5         82.95         81.83         9.02 o
   5  -6   5        190.86        198.70        14.15 o
   6  -6   5         65.49         78.59        13.80 o
  -7  -5   5         10.40         20.02         6.92 o
  -6  -5   5        311.78        315.68        15.94 o
  -5  -5   5        111.85        101.10         9.39 o
  -4  -5   5        446.89        422.83        19.07 o
  -3  -5   5         38.91         38.54         4.22 o
  -2  -5   5         65.73         63.65         5.05 o
  -1  -5   5        168.74        177.74         7.70 o
   0  -5   5        400.86        397.93        11.71 o
   1  -5   5        171.50        162.56         5.46 o
   2  -5   5        591.85        586.34        25.07 o
   3  -5   5         95.94         94.78         7.51 o
   4  -5   5         14.77         14.47         5.30 o
   5  -5   5         31.50         30.90         8.03 o
   6  -5   5        138.79        144.07        18.07 o
  -7  -4   5         39.23         34.85         7.26 o
  -6  -4   5        197.29        212.95        13.21 o
  -5  -4   5         43.49         48.50         7.32 o
  -4  -4   5         50.67         58.42         7.29 o
  -3  -4   5         64.32         71.40         8.45 o
  -2  -4   5        370.24        355.72        12.91 o
  -1  -4   5         78.03         73.89         5.44 o
   0  -4   5         81.34         84.13         3.82 o
   1  -4   5         44.48         43.77         3.38 o
   2  -4   5          1.83          7.36         2.96 o
   3  -4   5         30.14         39.92         5.82 o
   4  -4   5        238.81        230.72        11.32 o
   5  -4   5        202.57        200.92        19.23 o
   6  -4   5         56.73         79.87        14.21 o
  -7  -3   5         16.12         18.54         7.04 o
  -6  -3   5         59.40         57.10         7.81 o
  -5  -3   5        121.14        117.77         9.71 o
  -4  -3   5         65.11         61.24         7.40 o
  -3  -3   5        168.84        161.85         6.90 o
  -2  -3   5        253.72        242.55         8.53 o
  -1  -3   5        150.10        149.56         8.04 o
   0  -3   5        465.26        453.44         9.23 o
   1  -3   5        404.16        389.93         9.28 o
   2  -3   5        260.14        260.65        11.28 o
   3  -3   5         68.13         68.51         6.92 o
   4  -3   5         64.50         73.41        12.15 o
   5  -3   5        171.91        156.47        17.65 o
   6  -3   5        254.51        267.78        23.71 o
  -7  -2   5        131.02        142.75        12.06 o
  -6  -2   5         33.60         32.48         6.56 o
  -5  -2   5         35.55         39.29         6.80 o
  -4  -2   5        119.20        108.81         8.86 o
  -3  -2   5         26.69         22.48         3.26 o
  -2  -2   5         79.91         75.52         4.94 o
  -1  -2   5        264.87        246.49        13.99 o
   0  -2   5        157.54        148.94         5.30 o
   1  -2   5        164.41        179.63        10.42 o
   2  -2   5        202.26        195.80         9.24 o
   3  -2   5        388.70        354.74        15.47 o
   4  -2   5         58.00         62.96        10.85 o
   5  -2   5        231.89        221.53        20.39 o
   6  -2   5         81.65         81.42        14.01 o
  -7  -1   5         36.05         37.44         7.44 o
  -6  -1   5        112.49         93.19         9.69 o
  -5  -1   5         67.95         63.48         7.50 o
  -4  -1   5        299.91        307.34        13.97 o
  -3  -1   5         60.87         53.17         4.00 o
  -2  -1   5          4.33         -0.61         2.91 o
  -1  -1   5        239.76        238.49         7.50 o
   0  -1   5        285.95        298.45         8.41 o
   1  -1   5         81.73         93.49         5.13 o
   2  -1   5        611.06        589.68        18.38 o
   3  -1   5        103.60        109.44         8.76 o
   4  -1   5        180.44        157.87        16.69 o
   5  -1   5         73.24         66.24        12.28 o
   6  -1   5         56.77         44.50        11.45 o
  -7   0   5          8.40          6.75         5.54 o
  -6   0   5        491.26        450.50        19.41 o
  -5   0   5         18.80         20.61        14.10 o
  -4   0   5         97.11        101.77         8.48 o
  -3   0   5          6.04          1.70         4.25 o
  -2   0   5         91.58         92.75         6.83 o
  -1   0   5        113.81        113.36         5.29 o
   0   0   5          0.13         -0.83         2.66 o
   1   0   5        119.48        120.28         7.69 o
   2   0   5         38.84         46.06         5.88 o
   3   0   5         27.85         21.36         8.43 o
   4   0   5         59.53         67.68        12.24 o
   5   0   5         71.32         72.82        13.34 o
   6   0   5          9.99         12.78         9.36 o
  -7   1   5         36.32         32.61        10.47 o
  -6   1   5        112.86        123.04        15.59 o
  -5   1   5         64.66         67.76        11.22 o
  -4   1   5        299.94        282.65        13.22 o
  -3   1   5         61.53         58.35         6.43 o
  -2   1   5          4.01          4.80         3.72 o
  -1   1   5        236.60        241.17        13.70 o
   0   1   5        276.51        276.47        14.21 o
   1   1   5         80.81         75.88         6.15 o
   2   1   5        625.49        612.34        18.19 o
   3   1   5        104.50         94.10        12.75 o
   4   1   5        180.54        169.94        16.77 o
   5   1   5         73.74         68.76        12.71 o
   6   1   5         56.96         72.49        13.79 o
  -7   2   5        131.53        142.93        17.91 o
  -6   2   5         34.91         37.71        11.64 o
  -5   2   5         37.25         25.26         8.75 o
  -4   2   5        119.48        120.37         8.91 o
  -3   2   5         25.37         28.03         4.89 o
  -2   2   5         74.13         72.03         5.69 o
  -1   2   5        265.45        257.31         9.21 o
   0   2   5        160.11        152.95         7.09 o
   1   2   5        165.75        160.57         8.11 o
   2   2   5        203.75        206.66        15.79 o
   3   2   5        388.72        351.23        22.22 o
   4   2   5         59.03         67.59        11.77 o
   5   2   5        228.26        244.32        21.63 o
   6   2   5         80.71         80.82        14.45 o
  -7   3   5         16.07         28.33        10.48 o
  -6   3   5         58.56         49.84        11.11 o
  -5   3   5        121.45        119.65        14.75 o
  -4   3   5         62.70         67.36         7.25 o
  -3   3   5        169.12        162.36         8.95 o
  -2   3   5        255.38        241.49         9.32 o
  -1   3   5        150.36        141.83         6.27 o
   0   3   5        459.21        442.59        21.79 o
   1   3   5        405.91        394.08        20.16 o
   2   3   5        249.55        228.92        16.56 o
   3   3   5         67.15         67.26        11.08 o
   4   3   5         64.47         70.02        11.92 o
   5   3   5        170.23        153.19        17.42 o
   6   3   5        250.77        243.01        22.90 o
  -7   4   5         41.80         58.07        13.70 o
  -6   4   5        194.13        190.59        19.61 o
  -5   4   5         41.86         33.31        10.58 o
  -4   4   5         50.38         55.31        12.00 o
  -3   4   5         61.55         71.45        10.36 o
  -2   4   5        369.72        358.13        11.19 o
  -1   4   5         81.28         79.82         4.97 o
   0   4   5         78.43         96.97        12.00 o
   1   4   5         45.24         39.56         5.85 o
   2   4   5          1.84          2.97         5.90 o
   3   4   5         33.52         40.68        10.18 o
   4   4   5        233.69        221.02        19.09 o
   5   4   5        201.63        156.50        17.83 o
   6   4   5         57.47         76.02        15.41 o
  -7   5   5         10.32         16.62        10.59 o
  -6   5   5        314.08        312.15        24.45 o
  -5   5   5        106.95        110.64         9.23 o
  -4   5   5        441.36        390.02        24.86 o
  -3   5   5         35.91         31.44         4.63 o
  -2   5   5         67.51         64.70         4.48 o
  -1   5   5        166.27        163.27        14.58 o
   0   5   5        397.35        400.10        21.62 o
   1   5   5        172.45        164.28        11.19 o
   2   5   5        589.35        570.33        26.54 o
   3   5   5         98.68        107.34        13.11 o
   4   5   5         14.86         18.06         8.15 o
   5   5   5         31.72         24.80         9.07 o
   6   5   5        137.90        136.22        17.50 o
  -7   6   5         24.42         47.17        12.22 o
  -6   6   5         50.73         36.51        10.32 o
  -5   6   5         17.03         27.04         6.17 o
  -4   6   5        187.17        165.90        16.60 o
  -3   6   5        101.27         98.65         8.45 o
  -2   6   5         12.65         12.57         1.56 o
  -1   6   5        235.89        249.69        17.53 o
   0   6   5        367.35        350.89        20.42 o
   1   6   5         12.64         14.51         4.81 o
   2   6   5        104.30         92.23        11.19 o
   3   6   5        292.77        290.57        20.19 o
   4   6   5         87.91         90.27        13.43 o
   5   6   5        190.33        168.79        18.29 o
   6   6   5         65.02         45.92        12.32 o
  -6   7   5         30.17         31.23        11.34 o
  -5   7   5        236.34        261.71        13.72 o
  -4   7   5         67.95         67.66        12.35 o
  -3   7   5         46.59         37.34        10.37 o
  -2   7   5         33.52         26.62         6.33 o
  -1   7   5         58.93         55.26        10.05 o
   0   7   5        392.59        370.00        21.66 o
   1   7   5        703.69        677.03        20.02 o
   2   7   5         25.49         24.36         7.16 o
   3   7   5         38.98         34.36         8.69 o
   4   7   5         47.10         54.45        11.08 o
   5   7   5         70.85         65.10        11.97 o
   6   7   5          9.97          9.96         9.36 o
  -6   8   5        133.39        122.22        16.41 o
  -5   8   5         27.20         26.24         6.23 o
  -4   8   5          9.75         18.36        11.87 o
  -3   8   5        106.80        106.02        13.70 o
  -2   8   5        164.85        164.26        15.46 o
  -1   8   5        316.89        318.05        19.75 o
   0   8   5        274.02        286.11        18.99 o
   1   8   5         13.99         16.43         4.67 o
   2   8   5        185.21        201.04        11.81 o
   3   8   5        191.60        181.56        16.08 o
   4   8   5         17.82         25.41         8.43 o
   5   8   5         29.23         29.60         9.31 o
   6   8   5        113.23        103.22        15.84 o
  -6   9   5         24.32         10.83         8.57 o
  -5   9   5         28.32         47.99         7.64 o
  -4   9   5        198.85        196.05        12.49 o
  -3   9   5        167.75        181.36        16.76 o
  -2   9   5        199.81        177.86        16.33 o
  -1   9   5        133.90        138.68        14.18 o
   0   9   5        388.92        390.78        22.41 o
   1   9   5        291.17        278.48        12.40 o
   2   9   5        410.06        430.96        16.68 o
   3   9   5         24.63         11.70         6.44 o
   4   9   5         18.38         28.75         8.24 o
   5   9   5          2.72         -1.81         6.53 o
  -6  10   5        208.79        188.69        19.98 o
  -5  10   5          5.32          0.41         7.74 o
  -4  10   5        191.44        191.62        12.59 o
  -3  10   5          3.34         14.83         8.08 o
  -2  10   5         79.87         69.76        11.06 o
  -1  10   5        186.09        209.87        16.83 o
   0  10   5        588.17        577.35        27.53 o
   1  10   5        134.50        148.86         9.10 o
   2  10   5        135.20        126.78         9.12 o
   3  10   5         59.66         61.05        10.38 o
   4  10   5         23.70         36.99         9.41 o
   5  10   5         45.83         38.38        10.19 o
  -6  11   5         29.88         29.68        10.27 o
  -5  11   5         22.82         17.58         6.39 o
  -4  11   5         35.89         40.37         7.48 o
  -3  11   5        154.08        131.30        10.68 o
  -2  11   5        125.04        108.28        13.15 o
  -1  11   5          8.76          7.27         6.92 o
   0  11   5        190.70        193.19        15.92 o
   1  11   5        113.86        119.74        14.24 o
   2  11   5         23.61         24.23         5.02 o
   3  11   5         92.21         96.62         8.81 o
   4  11   5         73.44         90.38        13.12 o
   5  11   5         76.42         73.86        13.12 o
  -5  12   5          0.84          2.44         5.54 o
  -4  12   5         12.46         21.76         6.81 o
  -3  12   5          2.70         19.94         6.17 o
  -2  12   5        148.63        174.43        12.04 o
  -1  12   5        316.69        333.09        20.88 o
   0  12   5        101.63        114.27        12.55 o
   1  12   5        143.61        141.60        14.24 o
   2  12   5         37.34         37.28         5.31 o
   3  12   5         40.58         51.44         6.95 o
   4  12   5         22.82         31.76         9.02 o
   5  12   5         57.94         44.94        11.20 o
  -5  13   5         36.78         32.30        11.61 o
  -4  13   5         81.69         69.56         8.67 o
  -3  13   5          6.24         12.84         6.47 o
  -2  13   5        212.10        207.20        13.24 o
  -1  13   5        112.87        119.45        10.29 o
   0  13   5        333.40        321.95        20.53 o
   1  13   5         65.89         72.21        10.75 o
   2  13   5        176.09        205.19        17.31 o
   3  13   5          3.94          7.17         6.98 o
   4  13   5         56.87         54.76        10.61 o
  -5  14   5         14.08         10.82         9.26 o
  -4  14   5          2.62          1.09         5.23 o
  -3  14   5         35.05         39.29         7.31 o
  -2  14   5        108.73        101.84        10.96 o
  -1  14   5         14.14         22.35         6.39 o
   0  14   5        258.48        279.20        14.86 o
   1  14   5         17.75         12.17         6.63 o
   2  14   5         65.73         81.86        11.48 o
   3  14   5        187.66        207.27        18.21 o
   4  14   5         61.84         90.16        14.43 o
  -4  15   5        131.49        135.18        11.78 o
  -3  15   5        105.96         94.66         9.86 o
  -2  15   5          6.91          5.59         5.46 o
  -1  15   5         28.01         33.37         6.70 o
   0  15   5         38.70         45.33        11.71 o
   1  15   5        100.95        105.02         9.71 o
   2  15   5        274.12        283.57        23.84 o
   3  15   5         19.23         56.07        12.66 o
  -4  16   5         45.87         48.66        12.66 o
  -3  16   5         53.67         28.76        11.13 o
  -2  16   5         88.13         97.19        15.58 o
  -1  16   5        105.03        142.05        17.71 o
   0  16   5        120.91        136.77        17.74 o
   1  16   5         93.57         97.44        16.35 o
   2  16   5         25.81         31.77        11.86 o
   3  16   5        142.32        123.60        16.94 o
  -3  17   5         29.56         13.49        11.13 o
  -2  17   5          6.26         16.27        10.23 o
  -1  17   5         20.74         22.32        11.70 o
   0  17   5        170.43        203.08        21.90 o
   1  17   5         41.57         77.87        15.09 o
   2  17   5         80.90         78.20        15.36 o
   0  18   5          8.72         13.68        11.18 o
  -2 -16   6         29.93         32.60        11.40 o
  -1 -16   6         69.66         59.92        13.67 o
   0 -16   6         36.13         14.87         9.87 o
   1 -16   6         84.31         87.58        14.75 o
  -3 -15   6         16.05         20.93         9.41 o
  -2 -15   6         43.40         42.38        12.05 o
  -1 -15   6         73.48         67.45        12.86 o
   0 -15   6         27.97         35.55        11.16 o
   1 -15   6        116.33        143.36        18.05 o
   2 -15   6         11.24         33.58        11.23 o
  -4 -14   6        185.53        189.02        21.18 o
  -3 -14   6         47.42         49.74        12.76 o
  -2 -14   6          6.09         11.46         8.38 o
  -1 -14   6         40.08         28.40         9.58 o
   0 -14   6         42.64         36.36         9.89 o
   1 -14   6         27.81         38.66        11.09 o
   2 -14   6        165.15        139.86        17.85 o
  -4 -13   6         23.32         25.35         9.67 o
  -3 -13   6         26.96         11.09         7.87 o
  -2 -13   6         11.25         14.46         8.56 o
  -1 -13   6         49.15         65.65        12.69 o
   0 -13   6         62.53         66.74        12.43 o
   1 -13   6        229.18        223.26        20.86 o
   2 -13   6         22.68         18.89         9.64 o
   3 -13   6          2.08         -1.01         8.40 o
  -5 -12   6         27.99         32.55        11.13 o
  -4 -12   6         64.02         54.90        12.32 o
  -3 -12   6         35.59         29.94         8.75 o
  -2 -12   6        107.63         98.76        13.97 o
  -1 -12   6         62.52         54.54        11.61 o
   0 -12   6          4.84         16.80         9.55 o
   1 -12   6         60.39         60.01        11.83 o
   2 -12   6         78.46         89.48         9.91 o
   3 -12   6         52.71         56.96         9.32 o
  -5 -11   6          1.88         -3.03         7.54 o
  -4 -11   6         13.78         12.98         8.19 o
  -3 -11   6         23.82         22.46         8.95 o
  -2 -11   6        100.34        142.96        16.23 o
  -1 -11   6        196.67        186.71        20.15 o
   0 -11   6          2.20          5.72         4.08 o
   1 -11   6         38.56         41.18         5.87 o
   2 -11   6         15.18         13.28         4.51 o
   3 -11   6          2.18          1.56         5.46 o
   4 -11   6         51.67         66.55         9.96 o
  -5 -10   6          2.02         -0.48         6.79 o
  -4 -10   6         43.36         51.97         9.55 o
  -3 -10   6         56.51         59.23         7.09 o
  -2 -10   6         25.30         26.80         5.24 o
  -1 -10   6         83.19         87.07         7.62 o
   0 -10   6         31.30         36.52         5.70 o
   1 -10   6         58.23         57.57         5.85 o
   2 -10   6         69.17         52.54         8.18 o
   3 -10   6        109.90        119.86        11.60 o
   4 -10   6         40.05         35.63         8.37 o
  -6  -9   6         74.40        107.94        15.85 o
  -5  -9   6         18.20         21.02         5.93 o
  -4  -9   6         12.55         12.76         5.10 o
  -3  -9   6         37.98         39.79         4.78 o
  -2  -9   6        113.25        109.04         6.85 o
  -1  -9   6         31.07         30.37         4.43 o
   0  -9   6        163.10        141.48         8.04 o
   1  -9   6         46.48         58.74         6.79 o
   2  -9   6         29.19         26.10         5.11 o
   3  -9   6         24.09         19.65         6.88 o
   4  -9   6         64.98         65.71        13.11 o
   5  -9   6         32.54         18.80        10.13 o
  -6  -8   6         75.07         51.46        11.40 o
  -5  -8   6         58.84         52.21         7.62 o
  -4  -8   6         24.23         32.10         6.35 o
  -3  -8   6         78.21         80.45         5.97 o
  -2  -8   6         99.50         94.26         6.52 o
  -1  -8   6         59.41         55.51         5.58 o
   0  -8   6         74.46         77.66         6.38 o
   1  -8   6        110.75        100.83         8.89 o
   2  -8   6        175.49        169.61         9.46 o
   3  -8   6        154.53        153.22        12.27 o
   4  -8   6         54.58         55.12         9.04 o
   5  -8   6          6.95          7.15         4.65 o
  -6  -7   6         14.41         25.06         8.94 o
  -5  -7   6         79.49         86.72         9.03 o
  -4  -7   6        131.33        122.88        13.40 o
  -3  -7   6          1.38         -1.43         3.39 o
  -2  -7   6          5.27          8.05         3.55 o
  -1  -7   6        184.53        167.43         8.37 o
   0  -7   6        156.02        155.08         8.33 o
   1  -7   6        305.75        290.66        11.47 o
   2  -7   6         30.04         35.86         6.91 o
   3  -7   6         19.12         13.46         6.23 o
   4  -7   6         19.51         17.87         7.21 o
   5  -7   6        143.78        181.65        28.07 o
  -6  -6   6          7.37         16.48         9.89 o
  -5  -6   6         11.15          9.78         9.18 o
  -4  -6   6         46.05         63.65         8.01 o
  -3  -6   6        363.01        348.75        26.12 o
  -2  -6   6        189.23        187.66         8.58 o
  -1  -6   6        415.84        401.55        15.57 o
   0  -6   6         86.88         97.45         7.56 o
   1  -6   6         83.08         81.05         7.02 o
   2  -6   6        298.99        288.48        14.86 o
   3  -6   6         76.58         73.73         9.15 o
   4  -6   6         59.21         58.28         8.48 o
   5  -6   6         98.24        112.10        15.59 o
  -7  -5   6         21.49         17.37         6.40 o
  -6  -5   6        106.61        119.67         9.67 o
  -5  -5   6          1.38          2.45         8.36 o
  -4  -5   6        136.66        127.36        10.12 o
  -3  -5   6        158.08        150.14        10.25 o
  -2  -5   6        104.71        119.59        10.88 o
  -1  -5   6        233.82        238.47         9.59 o
   0  -5   6        743.69        745.96        17.86 o
   1  -5   6         22.36         32.95         7.41 o
   2  -5   6        343.42        314.49        15.17 o
   3  -5   6          7.06          9.33        11.30 o
   4  -5   6        171.64        178.27        10.70 o
   5  -5   6        143.61        142.38        17.42 o
  -7  -4   6         14.98          2.00         5.35 o
  -6  -4   6         90.78         94.47        19.92 o
  -5  -4   6         31.24         34.62         7.90 o
  -4  -4   6        229.92        225.95        12.76 o
  -3  -4   6         82.21         95.20        16.44 o
  -2  -4   6        382.37        387.47        11.76 o
  -1  -4   6        108.04        102.12         6.67 o
   0  -4   6        274.30        262.11        14.16 o
   1  -4   6         39.10         38.13         6.35 o
   2  -4   6        260.90        249.24        34.37 o
   3  -4   6         40.66         43.78         5.94 o
   4  -4   6        251.30        250.69        14.91 o
   5  -4   6         46.94         68.68        13.58 o
  -7  -3   6         43.94         49.04         7.86 o
  -6  -3   6          9.57         13.70         5.93 o
  -5  -3   6         84.53         83.35        13.33 o
  -4  -3   6          7.60          5.21         6.54 o
  -3  -3   6        120.01        104.91         8.60 o
  -2  -3   6        204.72        207.38        11.08 o
  -1  -3   6        412.32        385.11        14.51 o
   0  -3   6        426.49        415.53         9.60 o
   1  -3   6        117.35        125.82         7.42 o
   2  -3   6         16.64         13.66         6.70 o
   3  -3   6        115.33        108.71         9.38 o
   4  -3   6         17.30         17.13         8.08 o
   5  -3   6        261.99        271.78        23.57 o
  -7  -2   6         54.30         68.56         8.87 o
  -6  -2   6          9.60          3.70         4.83 o
  -5  -2   6         24.09         24.74         6.12 o
  -4  -2   6         35.35         32.54         6.03 o
  -3  -2   6        427.16        418.56        16.01 o
  -2  -2   6        351.89        336.32        13.70 o
  -1  -2   6        279.90        255.80        15.59 o
   0  -2   6        663.48        654.06        14.21 o
   1  -2   6        115.62        110.37         8.34 o
   2  -2   6         17.52         20.61         6.88 o
   3  -2   6          2.12         -1.30         4.36 o
   4  -2   6         58.02         56.44        11.94 o
   5  -2   6         26.47         28.41        10.10 o
  -7  -1   6         82.53         82.91        13.26 o
  -6  -1   6         17.50         24.01         6.05 o
  -5  -1   6        106.75        110.98         9.83 o
  -4  -1   6        236.09        229.23        22.82 o
  -3  -1   6        194.21        181.19        10.81 o
  -2  -1   6        212.29        199.29        10.37 o
  -1  -1   6         36.00         34.49         3.68 o
   0  -1   6        580.59        543.64        12.85 o
   1  -1   6         51.72         60.52         6.56 o
   2  -1   6        149.95        145.38        12.62 o
   3  -1   6          8.59         13.64         5.15 o
   4  -1   6        109.91        105.27        14.48 o
   5  -1   6        156.31        147.24        17.36 o
  -7   0   6          0.14         11.40         6.26 o
  -6   0   6         77.61         64.47         8.45 o
  -5   0   6         19.55         15.64         5.47 o
  -4   0   6        261.32        247.16        15.36 o
  -3   0   6          7.21         11.09         4.65 o
  -2   0   6         18.64         15.00         4.47 o
  -1   0   6         15.98         16.14         4.17 o
   0   0   6          8.61          6.49         4.09 o
   1   0   6         73.83         86.08         7.88 o
   2   0   6        468.11        413.68        15.70 o
   3   0   6          3.87         -3.11         6.58 o
   4   0   6        140.97        139.76        16.42 o
   5   0   6          1.12         -1.51         7.14 o
  -7   1   6         80.61         83.77         9.77 o
  -6   1   6         17.83         16.47         9.89 o
  -5   1   6        110.40        116.33         9.81 o
  -4   1   6        233.98        232.51        12.14 o
  -3   1   6        195.17        192.02        10.50 o
  -2   1   6        216.35        212.38        11.60 o
  -1   1   6         35.84         33.76         4.67 o
   0   1   6        572.06        515.11        16.37 o
   1   1   6         55.05         50.13         5.85 o
   2   1   6        147.02        140.00        11.80 o
   3   1   6          8.25         11.15         7.44 o
   4   1   6        112.16        127.65        15.66 o
   5   1   6        154.47        194.44        20.26 o
  -7   2   6         54.54         72.36         9.24 o
  -6   2   6          9.97          9.90         5.73 o
  -5   2   6         23.42         27.42         5.84 o
  -4   2   6         37.66         34.27         9.67 o
  -3   2   6        426.48        428.24        15.36 o
  -2   2   6        343.06        325.01        15.84 o
  -1   2   6        282.32        281.25        10.46 o
   0   2   6        663.93        626.77        16.96 o
   1   2   6        114.01        100.95        11.49 o
   2   2   6         18.73         13.05         6.49 o
   3   2   6          1.91          5.19         7.03 o
   4   2   6         54.53         39.03        10.45 o
   5   2   6         26.54         38.56        11.22 o
  -7   3   6         44.45         48.87         7.82 o
  -6   3   6          9.12          5.03         8.30 o
  -5   3   6         82.35         70.24         7.73 o
  -4   3   6          7.33          6.32         5.04 o
  -3   3   6        119.54        123.07         8.24 o
  -2   3   6        200.73        203.55        10.46 o
  -1   3   6        404.94        390.58        11.92 o
   0   3   6        433.53        418.42        12.59 o
   1   3   6        114.20        114.86        13.90 o
   2   3   6         17.53          8.71         6.42 o
   3   3   6        116.62         89.37        12.93 o
   4   3   6         16.18         13.07         8.28 o
   5   3   6        259.89        276.36        23.96 o
  -6   4   6         91.36        101.88         9.74 o
  -5   4   6         31.66         43.23         6.48 o
  -4   4   6        224.89        210.43        11.17 o
  -3   4   6         77.57         76.06         7.53 o
  -2   4   6        392.54        397.57        24.83 o
  -1   4   6        109.52         99.49         9.76 o
   0   4   6        273.96        259.47        14.29 o
   1   4   6         41.80         33.83         9.82 o
   2   4   6        265.69        251.19        29.94 o
   3   4   6         36.93         38.61         9.93 o
   4   4   6        251.54        249.58        21.34 o
   5   4   6         46.27         70.03        13.56 o
  -6   5   6        106.01        105.30        15.40 o
  -5   5   6          1.80          5.04         4.02 o
  -4   5   6        136.26        135.80         8.94 o
  -3   5   6        159.20        156.34         8.48 o
  -2   5   6        105.27        114.76         5.76 o
  -1   5   6        231.37        244.16        19.10 o
   0   5   6        753.77        738.83        32.78 o
   1   5   6         22.18         21.89         9.19 o
   2   5   6        339.69        336.96        15.55 o
   3   5   6          7.26         -1.67         7.13 o
   4   5   6        172.19        155.23        16.78 o
   5   5   6        142.55        162.05        18.65 o
  -6   6   6          7.31         13.36         9.93 o
  -5   6   6         10.81         -1.96         7.88 o
  -4   6   6         47.51         63.21        12.44 o
  -3   6   6        361.36        366.39        24.37 o
  -2   6   6        185.64        164.58        16.54 o
  -1   6   6        421.68        427.56        24.76 o
   0   6   6         87.12         95.11        13.19 o
   1   6   6         82.90         51.62        10.74 o
   2   6   6        302.74        302.95        15.11 o
   3   6   6         78.89         75.85        11.81 o
   4   6   6         58.09         57.51        11.29 o
   5   6   6         99.20        104.15        15.21 o
  -6   7   6         15.92          1.54         9.11 o
  -5   7   6         77.97         85.82         9.15 o
  -4   7   6        127.60        125.58        15.25 o
  -3   7   6          1.45          2.30         7.95 o
  -2   7   6          5.39         21.69         8.31 o
  -1   7   6        183.42        166.95        16.27 o
   0   7   6        160.98        152.02        15.46 o
   1   7   6        304.46        326.79        22.05 o
   2   7   6         30.64         42.05         6.76 o
   3   7   6         19.64          4.38         6.79 o
   4   7   6         19.98         32.16         9.99 o
   5   7   6        143.73        151.29        18.13 o
  -6   8   6         75.09         71.03        13.99 o
  -5   8   6         59.58         63.33         8.55 o
  -4   8   6         22.64         25.34        10.59 o
  -3   8   6         78.71         91.58        13.73 o
  -2   8   6        104.51        104.13        13.75 o
  -1   8   6         60.20         65.90        11.29 o
   0   8   6         74.36         74.31        12.31 o
   1   8   6        114.75        104.96        13.94 o
   2   8   6        179.63        163.75        10.99 o
   3   8   6        153.48        173.78        16.67 o
   4   8   6         55.98         56.33        11.13 o
   5   8   6          6.89         11.97         7.63 o
  -6   9   6         73.71         96.50        16.12 o
  -5   9   6         19.18         20.14         6.55 o
  -4   9   6         12.52         11.08         7.63 o
  -3   9   6         38.06         28.90         9.46 o
  -2   9   6        114.21        113.53        14.30 o
  -1   9   6         29.72         32.88         8.99 o
   0   9   6        170.56        170.14        16.65 o
   1   9   6         45.69         58.14        10.46 o
   2   9   6         28.29         29.04         6.29 o
   3   9   6         24.78         28.96         6.41 o
   4   9   6         64.11         44.03        10.66 o
   5   9   6         31.17         34.87        10.69 o
  -6  10   6          3.25          5.42         8.35 o
  -5  10   6          2.06          3.92         5.16 o
  -4  10   6         43.26         56.01         8.75 o
  -3  10   6         56.69         53.33        10.66 o
  -2  10   6         25.92         24.94         8.92 o
  -1  10   6         85.08         75.51        11.79 o
   0  10   6         31.30         30.14         9.22 o
   1  10   6         55.41         58.50        11.10 o
   2  10   6         72.25         89.06         8.45 o
   3  10   6        115.78        129.49        20.54 o
   4  10   6         39.88         49.79        11.28 o
  -5  11   6          1.39         15.07         9.63 o
  -4  11   6         12.82         14.45        13.29 o
  -3  11   6         24.28         18.83         8.95 o
  -2  11   6        101.98        108.40        13.70 o
  -1  11   6        194.95        187.73        16.94 o
   0  11   6          2.26         10.66         7.56 o
   1  11   6         37.37         15.67         7.54 o
   2  11   6         15.64         21.53         5.20 o
   3  11   6          2.02         11.17         4.99 o
   4  11   6         54.23         59.64        11.31 o
  -5  12   6         27.88         20.77         7.55 o
  -4  12   6         62.28         53.89         8.27 o
  -3  12   6         36.58         49.17        18.59 o
  -2  12   6        110.24        115.11        14.50 o
  -1  12   6         62.46         63.84        11.49 o
   0  12   6          4.81         11.20         7.81 o
   1  12   6         62.22         76.62        12.15 o
   2  12   6         75.94         87.91        12.88 o
   3  12   6         51.08         53.49         7.38 o
   4  12   6         51.21         41.01         7.20 o
  -5  13   6         31.47         32.44         7.73 o
  -4  13   6         22.26         24.65         6.89 o
  -3  13   6         27.22         20.66         8.55 o
  -2  13   6         11.60         26.70         7.41 o
  -1  13   6         51.20         47.74         9.83 o
   0  13   6         61.14         74.46        11.61 o
   1  13   6        223.30        226.89        19.30 o
   2  13   6         21.92         22.49         7.99 o
   3  13   6          1.94          1.22         7.54 o
  -4  14   6        183.48        182.59        13.68 o
  -3  14   6         46.86         58.37         8.90 o
  -2  14   6          6.45          8.21         8.24 o
  -1  14   6         39.63         67.48         8.86 o
   0  14   6         42.53         49.09        10.27 o
   1  14   6         26.22         37.56         9.15 o
   2  14   6        160.03        180.10        17.53 o
   3  14   6         85.99         68.27        11.98 o
  -4  15   6          1.55          0.75         9.26 o
  -3  15   6         15.82         18.71        10.60 o
  -2  15   6         44.41         69.86         9.28 o
  -1  15   6         71.98         77.59        11.76 o
   0  15   6         25.40         29.54         6.81 o
   1  15   6        115.03        119.81        14.22 o
  -3  16   6         68.10         80.93        15.19 o
  -2  16   6         31.23         34.26        12.17 o
  -1  16   6         67.93         62.02        15.36 o
   0  16   6         36.21         45.30        14.27 o
   1  16   6         84.22        127.68        19.16 o
  -2 -14   7          9.91         26.84        10.08 o
  -1 -14   7         20.42         32.72        11.31 o
   0 -14   7         33.88         38.33         8.12 o
   1 -14   7         53.47         40.58         8.71 o
  -3 -13   7         65.10         85.38        14.60 o
  -2 -13   7          1.19          0.82         7.01 o
  -1 -13   7         51.56         53.71        11.03 o
   0 -13   7         20.54         19.26         9.55 o
   1 -13   7         61.48         61.95         8.35 o
   2 -13   7         32.33         47.82         9.02 o
  -4 -12   7          6.61         15.56         9.46 o
  -3 -12   7         10.10         10.01         8.25 o
  -2 -12   7         38.55         50.54         7.72 o
  -1 -12   7          1.54          8.58         5.56 o
   0 -12   7         39.96         27.52         6.80 o
   1 -12   7         90.21         99.19        10.67 o
   2 -12   7         34.15         40.26         8.08 o
  -4 -11   7          1.79         18.16        10.01 o
  -3 -11   7         25.64         19.68         9.21 o
  -2 -11   7         15.05         14.02         5.36 o
  -1 -11   7         81.60         81.87         9.18 o
   0 -11   7        111.51        117.71        10.80 o
   1 -11   7         10.33         13.38         5.97 o
   2 -11   7         32.44         16.89        13.68 o
   3 -11   7         37.89         45.20        12.14 o
  -5 -10   7          3.14          8.43         7.53 o
  -4 -10   7         64.50         66.00        12.28 o
  -3 -10   7          1.16          4.45         4.34 o
  -2 -10   7         27.72         18.25         4.30 o
  -1 -10   7          8.18         10.51         3.92 o
   0 -10   7         11.95         17.59         4.32 o
   1 -10   7        143.04        131.47         8.65 o
   2 -10   7         91.84        100.39         8.20 o
   3 -10   7         41.14         45.16         6.49 o
  -5  -9   7         31.09         32.57         6.67 o
  -4  -9   7          2.55          3.15         4.59 o
  -3  -9   7        114.15        107.01         9.58 o
  -2  -9   7         20.65         23.02         4.50 o
  -1  -9   7        115.65        115.49         7.83 o
   0  -9   7         26.47         26.33         5.01 o
   1  -9   7         85.52         96.15         7.56 o
   2  -9   7         19.09         19.37         4.89 o
   3  -9   7        141.81        136.75         9.82 o
   4  -9   7         80.74         77.46        14.77 o
  -5  -8   7         50.62         56.08         7.93 o
  -4  -8   7         59.92         66.45         8.01 o
  -3  -8   7         53.62         59.41         7.70 o
  -2  -8   7         72.37         65.64         6.05 o
  -1  -8   7         46.66         44.71         5.43 o
   0  -8   7         79.23         83.66         6.92 o
   1  -8   7        217.22        223.54        10.88 o
   2  -8   7         55.87         50.46         6.33 o
   3  -8   7        104.98        118.04        18.79 o
   4  -8   7         15.80         13.25         6.98 o
  -6  -7   7         13.27          8.50         4.96 o
  -5  -7   7          5.44          1.72         4.50 o
  -4  -7   7          5.23          4.62         4.79 o
  -3  -7   7         45.71         48.37         7.18 o
  -2  -7   7         91.17         94.14         8.42 o
  -1  -7   7         87.51         89.62         6.79 o
   0  -7   7        122.18        128.77         8.18 o
   1  -7   7         59.11         59.98         6.38 o
   2  -7   7         42.39         40.23         8.46 o
   3  -7   7         56.55         65.77        17.42 o
   4  -7   7        116.14        122.02        11.92 o
  -6  -6   7         55.32         59.40        15.20 o
  -5  -6   7         55.98         59.36         8.11 o
  -4  -6   7        232.72        215.86        18.79 o
  -3  -6   7          3.84         10.05         5.16 o
  -2  -6   7         39.03         44.70         5.19 o
  -1  -6   7        119.99        116.89         8.80 o
   0  -6   7         13.21         16.84         4.47 o
   1  -6   7        184.84        204.33        10.34 o
   2  -6   7        176.23        179.50        13.79 o
   3  -6   7         69.47         55.11        10.52 o
   4  -6   7          3.70          8.96         8.31 o
  -6  -5   7          9.08         10.00         5.71 o
  -5  -5   7         19.29         20.80         6.11 o
  -4  -5   7         32.77         49.37         7.45 o
  -3  -5   7        120.95        131.43        18.61 o
  -2  -5   7         62.57         55.90         6.97 o
  -1  -5   7        275.81        282.89        11.01 o
   0  -5   7         13.83         14.57         4.26 o
   1  -5   7          4.55          0.93         4.76 o
   2  -5   7         39.58         25.32         5.76 o
   3  -5   7         20.29         17.75         8.30 o
   4  -5   7        120.09        132.37        16.19 o
  -6  -4   7          3.32          8.15         5.70 o
  -5  -4   7         37.44         49.36         7.44 o
  -4  -4   7        174.10        147.66        10.91 o
  -3  -4   7        261.78        261.39        13.58 o
  -2  -4   7        152.93        145.14         9.84 o
  -1  -4   7        375.46        352.77        22.39 o
   0  -4   7         93.94         89.43         8.16 o
   1  -4   7        373.44        368.99        16.04 o
   2  -4   7         42.67         57.17         7.56 o
   3  -4   7        111.20         91.82        12.87 o
   4  -4   7         14.82          9.84         5.36 o
  -6  -3   7          1.77          4.03         5.52 o
  -5  -3   7          6.13         12.42         5.17 o
  -4  -3   7        127.40        114.16         9.82 o
  -3  -3   7         39.78         35.27         6.10 o
  -2  -3   7        223.23        206.07        11.55 o
  -1  -3   7        117.94        119.20         8.94 o
   0  -3   7         15.02         19.96         5.01 o
   1  -3   7         23.49         15.06         5.66 o
   2  -3   7         38.72         31.92         6.18 o
   3  -3   7         47.72         54.97        10.66 o
   4  -3   7         90.21         99.81        14.63 o
  -6  -2   7         62.90         65.93        14.56 o
  -5  -2   7         38.41         36.92         9.21 o
  -4  -2   7        216.66        218.30        12.86 o
  -3  -2   7          6.28         13.15         5.03 o
  -2  -2   7        223.40        213.61        11.50 o
  -1  -2   7        301.81        284.47        12.97 o
   0  -2   7        179.64        191.17        10.78 o
   1  -2   7         64.53         72.51         7.22 o
   2  -2   7         47.17         65.29         7.58 o
   3  -2   7         52.30         44.50         9.36 o
   4  -2   7         55.61         59.93        12.20 o
  -6  -1   7         11.38         23.00         6.54 o
  -5  -1   7         47.45         46.81        16.45 o
  -4  -1   7         80.44         85.98         8.40 o
  -3  -1   7        117.63        119.48         9.34 o
  -2  -1   7        127.98        115.97         8.62 o
  -1  -1   7         79.53         75.62         7.04 o
   0  -1   7        108.30        109.67         8.31 o
   1  -1   7         48.42         44.26         6.12 o
   2  -1   7         32.73         37.88         6.37 o
   3  -1   7          7.20         11.40         4.99 o
   4  -1   7        150.82        130.75        16.83 o
  -6   0   7         41.81         36.36         6.88 o
  -5   0   7          3.34          8.98         4.83 o
  -4   0   7        243.39        236.47        12.91 o
  -3   0   7        230.59        234.63        12.17 o
  -2   0   7          1.35          6.20         4.03 o
  -1   0   7        939.47        865.12        23.06 o
   0   0   7         92.11         87.43         7.32 o
   1   0   7        166.15        146.97         9.46 o
   2   0   7          2.80         12.87         4.80 o
   3   0   7         26.47         24.82         9.45 o
   4   0   7          0.17          2.65         7.64 o
  -6   1   7         12.56         14.55        16.80 o
  -5   1   7         48.36         52.51         7.34 o
  -4   1   7         80.75         74.36        14.30 o
  -3   1   7        116.32        107.02         8.07 o
  -2   1   7        130.48        120.91         8.10 o
  -1   1   7         75.42         84.14         6.96 o
   0   1   7        105.64         94.98         7.21 o
   1   1   7         48.98         44.82         5.71 o
   2   1   7         32.72         30.51         5.53 o
   3   1   7          6.60          5.22         7.28 o
   4   1   7        155.57        155.54        18.01 o
  -6   2   7         62.20         66.74        13.86 o
  -5   2   7         35.94         27.81        10.01 o
  -4   2   7        218.74        238.00        12.69 o
  -3   2   7          6.75         11.85         4.18 o
  -2   2   7        222.41        210.37        10.14 o
  -1   2   7        301.56        289.36        13.56 o
   0   2   7        176.23        173.45         8.97 o
   1   2   7         61.36         60.27         6.14 o
   2   2   7         49.66         65.63        12.01 o
   3   2   7         52.73         45.21        11.02 o
   4   2   7         55.60         54.86        12.24 o
  -6   3   7          1.37         -0.65         7.31 o
  -5   3   7          5.95          4.02         8.33 o
  -4   3   7        127.28        122.85        16.38 o
  -3   3   7         41.83         33.40         9.84 o
  -2   3   7        221.63        232.75        19.52 o
  -1   3   7        116.89        120.52        14.63 o
   0   3   7         14.99         18.58         9.54 o
   1   3   7         23.05         24.32         8.65 o
   2   3   7         38.40         31.98        10.53 o
   3   3   7         51.34         47.36        10.34 o
   4   3   7         88.78         91.48        14.46 o
  -6   4   7          3.69          5.76         7.43 o
  -5   4   7         38.92         52.15        12.14 o
  -4   4   7        170.97        172.22        18.22 o
  -3   4   7        259.06        257.16        21.44 o
  -2   4   7        154.02        167.72        17.13 o
  -1   4   7        377.31        386.55        25.06 o
   0   4   7         90.46         64.28        11.35 o
   1   4   7        371.49        435.26        26.87 o
   2   4   7         39.35         50.21        11.90 o
   3   4   7        109.83        109.75        14.11 o
   4   4   7         14.84         15.85         8.83 o
  -6   5   7          9.12         -1.99         7.80 o
  -5   5   7         18.81         11.55         8.78 o
  -4   5   7         32.96         59.72        13.09 o
  -3   5   7        121.19        112.07        15.25 o
  -2   5   7         63.86         91.08        12.97 o
  -1   5   7        272.26        271.26        20.85 o
   0   5   7         12.48          2.15         7.51 o
   1   5   7          4.38         11.02         9.64 o
   2   5   7         39.28         56.11        12.77 o
   3   5   7         20.32         23.25         6.45 o
   4   5   7        121.89        147.79        17.64 o
  -5   6   7         54.04         54.21        13.07 o
  -4   6   7        234.07        206.06        19.60 o
  -3   6   7          4.40         -2.06         7.07 o
  -2   6   7         38.37         48.39        11.83 o
  -1   6   7        120.12        113.67        14.32 o
   0   6   7         11.57         15.14         7.34 o
   1   6   7        182.64        163.44        17.59 o
   2   6   7        177.21        182.74        18.56 o
   3   6   7         70.80         68.27         9.13 o
   4   6   7          3.71         12.76         8.26 o
  -5   7   7          5.46         13.19         9.76 o
  -4   7   7          5.13        -14.00        10.61 o
  -3   7   7         46.85         56.67        13.09 o
  -2   7   7         93.85         81.83        13.45 o
  -1   7   7         91.26         91.16        13.22 o
   0   7   7        122.05        119.31        14.79 o
   1   7   7         59.00         55.39        11.44 o
   2   7   7         42.15         32.67         9.80 o
   3   7   7         57.77         81.73         9.42 o
   4   7   7        118.77        121.67        16.10 o
  -5   8   7         52.05         39.23        11.46 o
  -4   8   7         60.63         54.34        12.12 o
  -3   8   7         52.67         58.47        12.44 o
  -2   8   7         73.25         76.92        13.11 o
  -1   8   7         47.57         61.12        11.71 o
   0   8   7         76.44         60.95        11.75 o
   1   8   7        217.99        206.90        18.82 o
   2   8   7         57.08         44.53        10.61 o
   3   8   7        105.71        116.64        10.85 o
   4   8   7         15.82         16.84         7.81 o
  -5   9   7         31.05         51.01         8.40 o
  -4   9   7          2.54         14.39         8.90 o
  -3   9   7        116.43        117.64        15.56 o
  -2   9   7         22.62         47.17        12.01 o
  -1   9   7        112.90        135.76        16.06 o
   0   9   7         28.49         37.74        10.80 o
   1   9   7         85.63        127.19        16.04 o
   2   9   7         18.73         16.71         9.90 o
   3   9   7        144.71        128.72        11.35 o
   4   9   7         82.72         70.50        12.19 o
  -5  10   7          2.57          8.26         6.31 o
  -4  10   7         66.08         58.57        12.83 o
  -3  10   7          1.00          6.45         8.87 o
  -2  10   7         27.16         14.74         8.87 o
  -1  10   7          8.35         23.29         9.96 o
   0  10   7         10.58         15.26         7.77 o
   1  10   7        140.65        141.59        16.20 o
   2  10   7         92.40        110.04        15.27 o
   3  10   7         42.09         42.25        11.14 o
  -5  11   7         23.40         24.47         7.60 o
  -4  11   7          1.83          8.18        14.24 o
  -3  11   7         26.94         18.90         9.27 o
  -2  11   7         16.55         32.36        10.78 o
  -1  11   7         82.84         74.03        12.44 o
   0  11   7        109.60        127.21        15.71 o
   1  11   7         10.09         21.01         8.06 o
   2  11   7         31.93         25.11         8.49 o
   3  11   7         37.60         44.46         7.42 o
  -4  12   7          5.65          1.38         5.61 o
  -3  12   7          9.81          8.10         6.87 o
  -2  12   7         38.54         39.10        10.21 o
  -1  12   7          1.67         -1.66         7.37 o
   0  12   7         38.47         47.23        11.12 o
   1  12   7         89.71         87.38        13.63 o
   2  12   7         31.73         42.71        11.30 o
   3  12   7          1.56        -12.95         8.67 o
  -4  13   7         11.97          3.53        15.10 o
  -3  13   7         63.75         84.16        16.62 o
  -2  13   7          0.85          6.60         7.36 o
  -1  13   7         52.10         70.05        12.52 o
   0  13   7         22.20          9.47         7.38 o
   1  13   7         61.28         55.90        11.67 o
   2  13   7         33.02         20.41         8.83 o
  -3  14   7         19.06          9.58        11.91 o
  -2  14   7         10.35         36.90        27.86 o
  -1  14   7         20.22         31.22         9.90 o
   0  14   7         35.88         40.86        10.03 o
   1  14   7         51.61         55.83        11.48 o
  -2  15   7        129.00        136.35        16.90 o
  -1  15   7         30.90         25.38         9.61 o
   0  15   7         47.91         47.03        10.81 o
  -1 -13   8          4.60          4.25         8.46 o
   0 -13   8          8.54         15.31         9.91 o
  -2 -12   8         18.47         -0.62         7.98 o
  -1 -12   8          6.27         12.12         6.44 o
   0 -12   8         38.99         52.58         8.39 o
   1 -12   8         61.35         72.65        15.25 o
  -3 -11   8         17.60         19.36         8.94 o
  -2 -11   8         97.87         99.01        15.22 o
  -1 -11   8         17.23         18.87         6.19 o
   0 -11   8          3.56          4.03         5.82 o
   1 -11   8         70.24         79.84        10.53 o
   2 -11   8         75.85         81.09        14.05 o
  -4 -10   8         65.25         74.69        13.65 o
  -3 -10   8         11.25          9.03         8.08 o
  -2 -10   8         98.19         88.20        13.77 o
  -1 -10   8         21.37         23.39        15.71 o
   0 -10   8         27.85         33.80         7.41 o
   1 -10   8          0.07         -3.43         6.13 o
   2 -10   8         50.45         42.97         9.07 o
  -4  -9   8         53.15         64.75        12.41 o
  -3  -9   8         64.06         70.12         8.84 o
  -2  -9   8         68.36         78.14         8.13 o
  -1  -9   8         48.84         54.40         6.81 o
   0  -9   8         10.46         18.64         4.98 o
   1  -9   8         51.55         56.22         7.08 o
   2  -9   8         57.94         67.37         7.47 o
  -4  -8   8         17.41         13.20         5.67 o
  -3  -8   8         21.47         30.03         6.50 o
  -2  -8   8         52.47         59.86         6.32 o
  -1  -8   8         28.64         22.47         4.69 o
   0  -8   8         33.64         43.03         9.06 o
   1  -8   8         52.19         54.67         6.38 o
   2  -8   8         86.99         92.54         8.36 o
   3  -8   8          6.12         14.02         6.90 o
  -5  -7   8         19.95         20.80         6.43 o
  -4  -7   8         56.60         59.80         8.26 o
  -3  -7   8        126.87        133.04        10.78 o
  -2  -7   8        203.70        208.71        15.62 o
  -1  -7   8         48.04         65.61         6.50 o
   0  -7   8         23.86         21.95         5.17 o
   1  -7   8         19.56         17.38         5.53 o
   2  -7   8        124.71        124.80         9.25 o
   3  -7   8        169.20        168.16        12.91 o
  -5  -6   8         37.62         50.16        10.39 o
  -4  -6   8         83.91         97.91        11.40 o
  -3  -6   8         49.65         45.20         7.27 o
  -2  -6   8         70.69         73.91         8.39 o
  -1  -6   8         22.32         26.79         7.17 o
   0  -6   8        107.19        110.42         7.96 o
   1  -6   8        103.00         99.88        11.47 o
   2  -6   8        103.72        104.51        10.05 o
   3  -6   8          2.04          5.02         5.19 o
  -5  -5   8          3.73          9.73         8.88 o
  -4  -5   8        123.66        136.86        11.14 o
  -3  -5   8         34.36         34.54         6.59 o
  -2  -5   8        122.95        139.62        11.40 o
  -1  -5   8         47.39         42.64         6.76 o
   0  -5   8          7.34          4.26         4.50 o
   1  -5   8         33.79         37.83         9.79 o
   2  -5   8         43.16         50.40         7.41 o
   3  -5   8         63.09         68.68         8.66 o
  -5  -4   8         78.66         59.43         8.19 o
  -4  -4   8         42.02         42.71         7.25 o
  -3  -4   8         39.13         37.13         6.55 o
  -2  -4   8         62.98         70.13         8.22 o
  -1  -4   8         91.05         90.94         8.80 o
   0  -4   8        150.62        163.35        17.17 o
   1  -4   8         70.38         68.78         8.03 o
   2  -4   8         71.29         83.93         8.95 o
   3  -4   8         17.59         10.75         5.71 o
  -5  -3   8         40.57         51.33        17.22 o
  -4  -3   8         17.98         25.44         7.12 o
  -3  -3   8         58.22         76.01        11.53 o
  -2  -3   8        114.57        126.51        17.96 o
  -1  -3   8          8.03          9.07         4.43 o
   0  -3   8         14.93         14.60         5.62 o
   1  -3   8         78.36         80.82         8.31 o
   2  -3   8         77.66         75.17         8.23 o
   3  -3   8         59.37         55.01         8.09 o
  -5  -2   8         62.27         62.66        18.64 o
  -4  -2   8          3.57          9.38         4.73 o
  -3  -2   8         28.77         25.33         5.76 o
  -2  -2   8         15.20         12.08         4.74 o
  -1  -2   8         10.80         15.18         5.44 o
   0  -2   8        242.52        232.94        12.67 o
   1  -2   8         72.32         79.75         9.36 o
   2  -2   8          7.45         11.89         6.07 o
   3  -2   8          7.80         -0.14         4.52 o
  -5  -1   8          0.48         13.64        11.21 o
  -4  -1   8         55.62         61.05         7.49 o
  -3  -1   8         37.03         29.03         6.02 o
  -2  -1   8         45.85         55.51        10.62 o
  -1  -1   8         13.21         20.53         8.12 o
   0  -1   8          1.14         -1.22         6.81 o
   1  -1   8         55.18         53.39         7.00 o
   2  -1   8         59.42         69.63        13.56 o
   3  -1   8         63.67         62.50        12.19 o
  -5   0   8         45.98         48.75        12.24 o
  -4   0   8         23.56         37.65        12.27 o
  -3   0   8         43.24         54.58        12.40 o
  -2   0   8        137.31        148.32        16.87 o
  -1   0   8          0.03          4.43         7.62 o
   0   0   8         32.12         50.55        11.94 o
   1   0   8         64.21         80.67        14.12 o
   2   0   8        106.66        112.20        15.14 o
   3   0   8         26.41         24.73        11.13 o
  -5   1   8          0.48          2.59         9.76 o
  -4   1   8         55.50         56.43        11.79 o
  -3   1   8         38.21         35.38        10.63 o
  -2   1   8         42.93         51.49        11.02 o
  -1   1   8         12.28         10.15         7.52 o
   0   1   8          1.17         -3.56         8.69 o
   1   1   8         54.33         59.01        12.40 o
   2   1   8         58.03         54.37        11.64 o
   3   1   8         62.60         45.04        12.04 o
  -5   2   8         62.82         72.94        13.70 o
  -4   2   8          3.18         13.13         9.60 o
  -3   2   8         28.49         18.82         9.62 o
  -2   2   8         16.06         -0.27         7.52 o
  -1   2   8          9.38         19.80         9.68 o
   0   2   8        237.75        229.03        20.25 o
   1   2   8         71.23         89.17        14.13 o
   2   2   8          7.98         22.31        11.39 o
   3   2   8          8.07          3.07         9.52 o
  -5   3   8         40.63         23.97         9.66 o
  -4   3   8         18.42         26.44        10.35 o
  -3   3   8         56.92         75.91        13.86 o
  -2   3   8        110.16        117.83        15.92 o
  -1   3   8          8.35         13.83         9.02 o
   0   3   8         14.72          9.06         9.33 o
   1   3   8         77.39         77.05        13.87 o
   2   3   8         78.92         61.30        12.38 o
   3   3   8         62.48         69.14        13.72 o
  -5   4   8         78.21         88.64        14.64 o
  -4   4   8         40.16         45.02        12.40 o
  -3   4   8         38.97         37.93        11.37 o
  -2   4   8         61.86         55.85        12.83 o
  -1   4   8         86.72         87.58        13.70 o
   0   4   8        151.61        156.94        17.72 o
   1   4   8         71.89         82.91        14.11 o
   2   4   8         70.98         69.00        12.76 o
   3   4   8         18.07         15.72        10.81 o
  -5   5   8          3.99          2.03         8.96 o
  -4   5   8        122.66        126.04        16.81 o
  -3   5   8         33.69         10.26         9.20 o
  -2   5   8        120.55        145.81        17.08 o
  -1   5   8         49.24         56.77        12.47 o
   0   5   8          7.25         24.22        10.71 o
   1   5   8         33.05         34.66        10.47 o
   2   5   8         43.76         53.81        12.75 o
   3   5   8         64.42         54.43        13.76 o
  -4   6   8         83.18        102.97        16.64 o
  -3   6   8         49.62         46.98        12.31 o
  -2   6   8         70.92         79.60        14.17 o
  -1   6   8         21.57         11.40         8.67 o
   0   6   8        105.40        122.88        16.44 o
   1   6   8        103.71        130.33        16.24 o
   2   6   8        104.20        117.24        16.75 o
   3   6   8          2.20         11.56        11.19 o
  -4   7   8         57.47         61.11        12.98 o
  -3   7   8        127.71        143.78        18.01 o
  -2   7   8        199.05        182.94        19.27 o
  -1   7   8         49.82         84.33        13.40 o
   0   7   8         23.72         18.18         8.37 o
   1   7   8         18.32         14.06         8.27 o
   2   7   8        124.55        143.06        18.31 o
   3   7   8        171.34        195.85        21.37 o
  -4   8   8         16.40         43.98        12.47 o
  -3   8   8         21.29         11.99         9.18 o
  -2   8   8         52.38         70.66        13.77 o
  -1   8   8         26.48         20.13         9.25 o
   0   8   8         33.25         50.58        11.77 o
   1   8   8         52.90         55.40        11.98 o
   2   8   8         88.07         90.49        15.06 o
  -4   9   8         52.76         74.06        15.03 o
  -3   9   8         65.96         76.84        14.19 o
  -2   9   8         68.08         76.51        14.10 o
  -1   9   8         48.93         63.14        12.83 o
   0   9   8         10.38         19.46         9.79 o
   1   9   8         49.34         56.90        13.33 o
   2   9   8         59.31         67.89        13.81 o
  -3  10   8         11.15         14.14         8.60 o
  -2  10   8         98.84         97.46        15.02 o
  -1  10   8         21.02         28.57        10.66 o
   0  10   8         26.92         24.42        10.51 o
   1  10   8          0.21         -0.58         7.83 o
   2  10   8         51.37         63.52        13.59 o
  -3  11   8         19.26         20.90        10.73 o
  -2  11   8         95.95        111.70        16.10 o
  -1  11   8         18.30         27.66        10.59 o
   0  11   8          3.59        -13.00         8.87 o
   1  11   8         68.56         75.51        14.06 o
   2  11   8         75.35         68.79        13.40 o
  -3  12   8          3.74         11.43         9.68 o
  -2  12   8         19.01         23.45        10.04 o
  -1  12   8          6.66         -4.24         7.61 o
   0  12   8         37.82         58.87        12.78 o
   1  12   8         60.35         49.98        12.08 o
  -1  13   8          4.54          9.55         8.71 o
   0  13   8          8.60         10.67         8.41 o
  -2  -9   9         32.09         24.84         8.65 o
  -1  -9   9         25.28         27.49         7.02 o
   0  -9   9         58.99         61.85         8.46 o
  -3  -8   9         34.13         46.41         7.80 o
  -2  -8   9          7.74          3.31         4.74 o
  -1  -8   9         37.60         50.18         7.62 o
   0  -8   9         16.78         18.85         7.97 o
   1  -8   9         81.60         92.97        15.10 o
  -3  -7   9         32.52         38.06         7.42 o
  -2  -7   9          2.00          3.14         4.66 o
  -1  -7   9          4.52          5.76         5.02 o
   0  -7   9          4.15          4.84         4.82 o
   1  -7   9         75.89         92.67        18.42 o
  -4  -6   9          2.49          1.43         4.82 o
  -3  -6   9         56.34         78.40         9.17 o
  -2  -6   9         61.27         70.43         8.29 o
  -1  -6   9          9.94         10.25         7.64 o
   0  -6   9         68.17         73.16         8.53 o
   1  -6   9         10.82         29.20        12.56 o
   2  -6   9          6.81         11.63         5.54 o
  -4  -5   9         73.91         86.46         9.46 o
  -3  -5   9         69.99         70.13         8.73 o
  -2  -5   9         14.25         27.08         6.15 o
  -1  -5   9         12.04         12.27         5.05 o
   0  -5   9         35.48         53.28         9.05 o
   1  -5   9        137.34        148.19        21.34 o
   2  -5   9         52.05         61.75         9.08 o
  -4  -4   9          1.06         -1.40         8.11 o
  -3  -4   9          9.31          7.32         8.59 o
  -2  -4   9         57.52         75.25        12.96 o
  -1  -4   9         93.01        122.12        16.20 o
   0  -4   9         33.93         29.07        10.23 o
   1  -4   9          7.87         17.45         9.12 o
   2  -4   9         82.95         72.99        14.19 o
  -4  -3   9          3.37         16.54        10.35 o
  -3  -3   9         73.34         92.04        14.59 o
  -2  -3   9         24.40         19.68         9.36 o
  -1  -3   9         33.02         44.11        11.10 o
   0  -3   9         86.96         83.40        13.30 o
   1  -3   9        224.91        250.47        22.44 o
   2  -3   9         45.89         40.53        11.78 o
  -4  -2   9          3.96         30.53        11.22 o
  -3  -2   9          3.00          9.08         8.97 o
  -2  -2   9         32.85         37.61        10.72 o
  -1  -2   9         45.46         67.04        13.18 o
   0  -2   9        137.29        171.45        18.93 o
   1  -2   9         11.32         12.46         9.41 o
   2  -2   9         52.43         68.32        12.92 o
  -4  -1   9         43.96         58.86        12.64 o
  -3  -1   9         55.02         58.46        13.41 o
  -2  -1   9         10.55         18.10         9.74 o
  -1  -1   9          7.58         12.38         9.05 o
   0  -1   9         79.36        110.01        16.43 o
   1  -1   9        136.64        143.76        18.35 o
   2  -1   9         67.74         63.22        13.78 o
  -4   0   9          9.16         22.65        10.84 o
  -3   0   9          1.93          1.66         8.50 o
  -2   0   9        192.43        169.53        18.28 o
  -1   0   9         20.51         14.78         8.01 o
   0   0   9          4.69          5.59         8.64 o
   1   0   9          2.12         -8.66         9.82 o
   2   0   9         49.99         79.22        15.17 o
  -4   1   9         45.52         54.06        12.84 o
  -3   1   9         55.24         59.64        12.71 o
  -2   1   9         10.14          1.33         7.91 o
  -1   1   9          7.52         12.31         7.80 o
   0   1   9         79.15         80.22        14.16 o
   1   1   9        134.75        187.23        19.87 o
   2   1   9         70.15         90.90        15.66 o
  -4   2   9          3.91          3.97         8.62 o
  -3   2   9          2.61         14.46         8.78 o
  -2   2   9         35.28         26.68         9.10 o
  -1   2   9         45.01         65.53        13.06 o
   0   2   9        135.35        136.79        17.61 o
   1   2   9         11.43         27.63        11.17 o
   2   2   9         52.47         48.19        13.05 o
  -3   3   9         73.70         76.32        14.20 o
  -2   3   9         24.21         10.58         7.89 o
  -1   3   9         33.74         37.03        11.21 o
   0   3   9         86.33         88.69        14.43 o
   1   3   9        225.28        255.50        24.03 o
   2   3   9         44.43         54.98        13.17 o
  -3   4   9         10.12         10.06         9.47 o
  -2   4   9         56.97         71.75        14.25 o
  -1   4   9         92.26         90.42        15.63 o
   0   4   9         34.16         48.89        12.73 o
   1   4   9          7.97          2.13         9.19 o
  -3   5   9         68.02         73.47        14.99 o
  -2   5   9         14.76         19.98        10.07 o
  -1   5   9         12.36         10.44         8.34 o
   0   5   9         34.99         34.26        10.75 o
   1   5   9        135.34        158.82        19.94 o
  -3   6   9         55.31         80.48        14.77 o
  -2   6   9         64.53         75.27        14.46 o
  -1   6   9          9.85         16.92        10.22 o
   0   6   9         67.71         52.78        13.17 o
   1   6   9         11.00         22.88        10.83 o
  -2   7   9          1.85          1.87         7.43 o
  -1   7   9          4.26         27.31        12.10 o
   0   7   9          3.58          7.79         9.09 o
  -2   8   9          7.43          6.03         8.99 o
  -1   8   9         39.54         51.30        12.54 o
   0   8   9         17.18          9.11         9.50 o
  -1   9   9         25.84         29.86        12.02 o
  -1  -3  10          9.67         14.81         9.95 o
  -1  -2  10         36.33         29.60        11.20 o
                                                
